# Supplementary material for: O-mannosylation of misfolded ER proteins promotes ERAD
Source: EMBO J. 2025 Dec 5;45(2):564–91. doi: 10.1038/s44318-025-00647-2 (PMC12811338; doi:10.1038/s44318-025-00647-2)
Supplement: Supplementary file 3 — Dataset EV1 [file 44318_2025_647_MOESM3_ESM.xlsx]

## Sheet: Legend
Dataset EV1
This set contains data from the two genome-wide screens laid out in Figure 1 for the identification of Pbn1 as a regulator for the degradation of the misfolded GPI-AP Gas1*. Sheets 1 and 2 of the Excel file contain data from the first screen. Sheets 3-5 of the Excel file contain data from the second screen. Each sheet in the excel file contains an individual legend.

## Sheet: Sheet1
		Legend: Results from the first screen using Leu2-TMD-Gas1* as reporter. Shown are results (hits) from 4 individual screenings (runs 1-4) including gene names and gene functions according to the Saccharomyces Genome Database (SGD). The first two runs were done with the entire collection. All strains that were hits in at least one run were isolated and used to perform two additional screenings (run…
		position				run1	run2	run3	run4	total hits		Gene	SGD Description
		chr00_12	C	8		S	M	M	S	4		YJR074W	Mog1 Conserved nuclear protein that interacts with GTP-Gsp1p; stimulates nucleotide release from Gsp1p; involved in nuclear protein import; nucleotide release is inhibited by Yrb1p
		chr00_13	B	1		M	M	M	M	4		YJL013C	Mad3 Subunit of spindle-assembly checkpoint complex; involved in delaying anaphase onset in cells with defects in mitotic spindle assembly; pseudosubstrate inhibitor of APC(Cdc20), the anaphase promoting complex involved in securin (Pds1p) turnover; MAD3 has a paralog, BUB1, that arose from the whole genome duplication
		chr00_13	H	6		M	M	M	M	4		YJR060W	Cbf1 Basic helix-loop-helix (bHLH) protein; forms homodimer to bind E-box consensus sequence CACGTG present at MET gene promoters and centromere DNA element I (CDEI); affects nucleosome positioning at this motif; associates with other transcription factors such as Met4p and Isw1p to mediate transcriptional activation or repression; associates with kinetochore proteins, required for chromosome seg…
		chr00_15	C	1		S	M	S	S	4		YFR024C	Lsb3 Protein containing a C-terminal SH3 domain; binds Las17p, which is a homolog of human Wiskott-Aldrich Syndrome protein involved in actin patch assembly and actin polymerization; protein abundance increases in response to DNA replication stress; LSB3 has a paralog, YSC84, that arose from the whole genome duplication
		chr00_15	H	2		S	S	M	S	4		YPR022C	Sdd4 Putative transcription factor, as suggested by computational analysis; green fluorescent protein (GFP)-fusion protein localizes to both the cytoplasm and the nucleus and is induced in response to the DNA-damaging agent MMS; overproduction of a truncation allele suppresses lethality due to expression of the dominant PET9 allele AAC2-A128P
		chr00_21	G	8		S	S	S	S	4		YOR020W-A	Putative protein of unknown function; conserved in A. gossypii; the authentic, non-tagged protein is detected in highly purified mitochondria in high-throughput studies
		chr00_22	B	4		M	M	M	M	4		YDR318W	Ctf5 Component of the kinetochore sub-complex COMA; COMA (Ctf19p, Okp1p, Mcm21p, Ame1p) bridges kinetochore subunits in contact with centromeric DNA with subunits bound to microtubules during kinetochore assembly; involved in minichromosome maintenance; modified by sumoylation; orthologous to human centromere constitutive-associated network (CCAN) subunit CENP-O and fission yeast mal2
		chr00_23	B	7		S	M	M	M	4		YDR315C	Ipk1 Inositol 1,3,4,5,6-pentakisphosphate 2-kinase; nuclear protein required for synthesis of 1,2,3,4,5,6-hexakisphosphate (phytate), which is integral to cell function; has 2 motifs conserved in other fungi; ipk1 gle1 double mutant is inviable; human IPPK can complement ipk1 null mutant
		chr10_2	H	12		M	M	M	M	4		YJL030W	Mad2 Component of the spindle-assembly checkpoint complex; delays onset of anaphase in cells with defects in mitotic spindle assembly; forms a complex with Mad1p; regulates APC/C activity during prometaphase and metaphase of meiosis I; gene dosage imbalance between MAD1 and MAD2 leads to chromosome instability
		chr11_3	B	10		M	M	M	M	4		YKL212W	Sac1 Phosphatidylinositol phosphate (PtdInsP) phosphatase; involved in hydrolysis of PtdIns[4]P in the early and medial Golgi; regulated by interaction with Vps74p; ER localized transmembrane protein which cycles through the Golgi; involved in protein trafficking and processing, secretion, and cell wall maintenance; regulates sphingolipid biosynthesis through the modulation of PtdIns(4)P metaboli…
		chr12_2	C	3		S	S	S	M	4		YLR056W	Erg3 C-5 sterol desaturase; glycoprotein that catalyzes the introduction of a C-5(6) double bond into episterol, a precursor in ergosterol biosynthesis; transcriptionally down-regulated when ergosterol is in excess; mutants are viable, but cannot grow on non-fermentable carbon sources; substrate of HRD ubiquitin ligase; mutation is functionally complemented by human SC5D
		chr12_3	G	4		M	M	M	M	4		YLR207W	Hrd3 ER membrane protein that plays a central role in ERAD; forms HRD complex with Hrd1p and ER-associated protein degradation (ERAD) determinants that engages in lumen to cytosol communication and coordination of ERAD events
		chr12_5	H	8		M	M	M	M	4		YLR416C	Dubious open reading frame; unlikely to encode a functional protein, based on available experimental and comparative sequence data
		chr13_2	B	4		S	M	M	M	4		YML029W	USA1 Scaffold subunit of the Hrd1p ubiquitin ligase that also promotes ligase oligomerization; involved in ER-associated protein degradation (ERAD); interacts with the U1 snRNP-specific protein, Snp1p
		chr13_2	F	9		M	M	M	M	4		YMR022W	UBC7 Ubiquitin conjugating enzyme, involved in the ER-associated protein degradation pathway; requires Cue1p for recruitment to the ER membrane; proposed to be involved in chromatin assembly
		chr14_4	G	5		M	M	M	M	4		YNR030W	Alg12 Alpha-1,6-mannosyltransferase localized to the ER; responsible for addition of alpha-1,6 mannose to dolichol-linked Man7GlcNAc2; acts in the dolichol pathway for N-glycosylation; human homolog ALG12 complements yeast null mutant
		chr16_1	C	7		S	M	M	M	4		YPL253C	Vik1 Protein that forms a kinesin-14 heterodimeric motor with Kar3p; localizes Kar3p at mitotic spindle poles; has a structure similar to a kinesin motor domain but lacks an ATP-binding site and is catalytically inactive; binds microtubules; required for sister chromatid cohesion; VIK1 has a paralog, CIK1, that arose from the whole genome duplication
		chr16_3	G	2		S	S	M	M	4		YPL018W	Ctf19 Outer kinetochore protein, needed for accurate chromosome segregation; component of kinetochore sub-complex COMA (Ctf19p, Okp1p, Mcm21p, Ame1p) that functions as platform for kinetochore assembly; required for spindle assembly checkpoint; minimizes potentially deleterious centromere-proximal crossovers by preventing meiotic DNA break formation proximal to centromere; homolog of human centro…
		chr16_3	G	3		S	S	M	M	4		YPL017C	Irc15 Microtubule associated protein; regulates microtubule dynamics; required for accurate meiotic chromosome segregation; null mutant displays large budded cells due to delayed mitotic progression, increased levels of spontaneous Rad52 foci; IRC15 has a paralog, LPD1, that arose from the whole genome duplication
		chr2_4	E	9		S	S	M	M	4		YBR229C	Rot2/Gls2 Glucosidase II catalytic subunit; required to trim the final glucose in N-linked glycans; required for normal cell wall synthesis; mutations in rot2 suppress tor2 mutations, and are synthetically lethal with rot1 mutations
		chr3_1	E	12		S	S	S	S	4		YCL061C	Mrc1 S-phase checkpoint protein required for DNA replication; couples DNA helicase and polymerase; interacts with and stabilizes Pol2p at stalled replication forks during stress, where it forms a pausing complex with Tof1p and is phosphorylated by Mec1p; defines a novel S-phase checkpoint with Hog1p that coordinates DNA replication and transcription upon osmostress; protects uncapped telomeres; D…
		chr4_1	F	7		S	M	M	M	4		YDL066W	Idp1 Mitochondrial NADP-specific isocitrate dehydrogenase; catalyzes the oxidation of isocitrate to alpha-ketoglutarate; not required for mitochondrial respiration and may function to divert alpha-ketoglutarate to biosynthetic processes
		chr4_1	G	7		S	S	M	M	4		YDL078C	Mdh3 Peroxisomal malate dehydrogenase; catalyzes interconversion of malate and oxaloacetate; involved in the glyoxylate cycle
		chr4_2	F	2		S	M	M	M	4		YDL156W	Cmr1 Nuclear protein with a role in protein quality control; localizes to the intranuclear quality control compartment (INQ) in response to proteasome inhibition or DNA replication stress; INQ likely sequesters proteins involved in DNA metabolism for degradation or re-folding; DNA-binding protein with preference for UV-damaged DNA; contains three WD domains (WD-40 repeat); human ortholog WDR76 al…
		chr4_2	G	6		M	M	M	M	4		YDL172C	Dubious open reading frame; unlikely to encode a functional protein, based on available experimental and comparative sequence data
		chr4_5	D	12		S	S	M	S	4		YDR193W	Dubious open reading frame; unlikely to encode a functional protein, based on available experimental and comparative sequence data
		chr4_5	G	10		M	S	M	M	4		YDR227W	Sir4 SIR protein involved in assembly of silent chromatin domains; silent information regulator (SIR) along with SIR2 and SIR3; involved in assembly of silent chromatin domains at telomeres and the silent mating-type loci; some alleles of SIR4 prolong lifespan; required for telomere hypercluster formation in quiescent yeast cells
		chr4_6	D	12		M	S	M	M	4		YDR289C	Rtt103 Protein involved in transcription termination by RNA polymerase II; interacts with exonuclease Rat1p and Rai1p; has an RPR domain (carboxy-terminal domain interacting domain); also involved in regulation of Ty1 transposition
		chr4_6	G	5		M	M	M	M	4		YDR318W	Ctf5 Component of the kinetochore sub-complex COMA; COMA (Ctf19p, Okp1p, Mcm21p, Ame1p) bridges kinetochore subunits in contact with centromeric DNA with subunits bound to microtubules during kinetochore assembly; involved in minichromosome maintenance; modified by sumoylation; orthologous to human centromere constitutive-associated network (CCAN) subunit CENP-O and fission yeast mal2
		chr4_8	C	1		M	M	M	M	4		YDR463W	Stp1 Transcription factor; contains a N-terminal regulatory motif (RI) that acts as a cytoplasmic retention determinant and as an Asi dependent degron in the nucleus; undergoes proteolytic processing by SPS (Ssy1p-Ptr3p-Ssy5p)-sensor component Ssy5p in response to extracellular amino acids; activates transcription of amino acid permease genes and may have a role in tRNA processing; STP1 has a par…
		chr4_8	D	2		M	M	M	S	4		YDR476C	Putative protein of unknown function; green fluorescent protein (GFP)-fusion protein localizes to the endoplasmic reticulum; YDR476C is not an essential gene
		chr7_1	C	11		S	M	M	M	4		YGL035C	Mig1 Transcription factor involved in glucose repression; sequence specific DNA binding protein containing two Cys2His2 zinc finger motifs; regulated by the SNF1 kinase and the GLC7 phosphatase; regulates filamentous growth along with Mig2p in response to glucose depletion; activated in stochastic pulses of nuclear localization, shuttling between cytosol and nucleus depending on external glucose …
		chr7_1	H	1		M	S	M	M	4		YGL086W	Mad1 Coiled-coil protein involved in spindle-assembly checkpoint; required for inhibition of karyopherin/importin Pse1p (aka Kap121p) upon spindle assembly checkpoint arrest; phosphorylated by Mps1p upon checkpoint activation which leads to inhibition of anaphase promoting complex activity; forms a complex with Mad2p; gene dosage imbalance between MAD1 and MAD2 leads to chromosome instability
		chr7_5	C	11		M	M	M	M	4		YGR157W	Pem1/Cho2 Phosphatidylethanolamine methyltransferase (PEMT); catalyzes the first step in the conversion of phosphatidylethanolamine to phosphatidylcholine during the methylation pathway of phosphatidylcholine biosynthesis
		chr7_5	D	12		S	S	S	S	4		YGR170W	Psd2 Phosphatidylserine decarboxylase of the Golgi and vacuolar membranes; converts phosphatidylserine to phosphatidylethanolamine; controls vacuolar membrane phospholipid content by regulating phospholipids in compartments that will eventually give rise to the vacuole; loss of Psd2p causes a specific reduction in vacuolar membrane PE levels while total PE levels are not significantly affected
		chr8_3	F	6		S	M	S	S	4		YHR204W	Htm1 Alpha-1,2-specific exomannosidase of the endoplasmic reticulum; involved in glycan trimming of both folded and misfolded glycoproteins; complexes with Pdi1p, and trims a mannose from Man8GlcNac2 glycans to generate Man7GlcNac2, an oligosaccharide signal on glycoproteins destined for ER-associated protein degradation; requires Pdi1p for stability and substrate recognition; human homolog EDEM1…
		DAmP_4	B	10		S	M	S	M	4		YDL212W	Shr3 Endoplasmic reticulum packaging chaperone; required for incorporation of amino acid permeases into COPII coated vesicles for transport to the cell surface
		DAmP_8	F	9		M	S	M	M	4		YLR010C	Ten1 Protein that regulates telomeric length; protects telomeric ends in a complex with Cdc13p and Stn1p; similar to human Ten1 which is critical for the telomeric function of the CST (Cdc13p-Stn1p-Ten1p) complex
		Replacement	C	4		S	S	M	M	4		YDR290W	overlaps with Rtt103, Dubious open reading frame; unlikely to encode a functional protein, based on available experimental and comparative sequence data; partially overlaps the verified ORF RTT103
		chr00_2	C	2		NT	S	M	M	3		YDR539W	Fdc1 Ferulic acid decarboxylase, also active on p-coumaric acid; essential for decarboxylation of aromatic carboxylic acids to corresponding vinyl derivatives; co-overproduction of Pad1p and Fdc1p greatly increases cinnamic acid decarboxylase activity; structure implicates Glu285 as the general base in the nonoxidative decarboxylation reaction catalyzed by Fdc1p; homolog of E. coli UbiD; GFP-fusi…
		chr00_22	D	3		NT	M	M	M	3		YJR060W	Cbf1 Basic helix-loop-helix (bHLH) protein; forms homodimer to bind E-box consensus sequence CACGTG present at MET gene promoters and centromere DNA element I (CDEI); affects nucleosome positioning at this motif; associates with other transcription factors such as Met4p and Isw1p to mediate transcriptional activation or repression; associates with kinetochore proteins, required for chromosome seg…
		chr13_5	C	10		NT	M	M	M	3		YMR264W	Cue1 Ubiquitin-binding protein; endoplasmic reticulum membrane protein that recruits the ubiquitin-conjugating enzyme Ubc7p to the ER where it functions in protein degradation; contains a CUE domain that binds ubiquitin to facilitate intramolecular monoubiquitination; CUE1 has a paralog, CUE4, that arose from the whole genome duplication
		chr15_2	H	7		S	NT	M	S	3		YOR187W	Tuf1 Mitochondrial translation elongation factor Tu (EF-Tu); involved in fundamental pathway of mtDNA homeostasis; comprises both GTPase and guanine nucleotide exchange factor activities, while these activities are found in separate proteins in S. pombe and humans; rare mutations in human mitochondrial elongation factor Tu (EFTu) associated with severe lactic acidosis, rapidly progressive fatal e…
		chr16_4	D	5		NT	M	M	M	3		YPR046W	Mcm16 Component of the Ctf19 complex and the COMA subcomplex; involved in kinetochore-microtubule mediated chromosome segregation; binds to centromere DNA; orthologous to human centromere constitutive-associated network (CCAN) subunit CENP-H and fission yeast fta3
		chr7_1	B	12		NT	S	M	M	3		YGL024W	Dubious open reading frame; unlikely to encode a functional protein, based on available experimental and comparative sequence data; partially/completely overlaps the verified ORF PGD1/YGL025C
		DAmP_11	B	3		NT	M	S	S	3		YOR149C	Smp3/Las2 Alpha 1,2-mannosyltransferase; involved in glycosyl phosphatidyl inositol (GPI) biosynthesis; required for addition of the fourth, side branching mannose to the GPI core structure
		DAmP_2	A	8		S	S	M	NT	3		YLR008C	Pam18 Subunit of the import motor (PAM complex); the PAM complex is a component of the Translocase of the Inner Mitochondrial membrane (TIM23 complex); essential J-protein cochaperone that stimulates Ssc1p ATPase activity to drive import; inhibited by Pam16p
		DAmP_6	A	12		NT	S	M	M	3		YGL142C	Gpi10 Integral membrane protein involved in GPI anchor synthesis; putative alpha 1,2 mannosyltransferase required for addition of the third mannose onto the glycosylphosphatidylinositol (GPI) core structure; human PIG-Bp is a functional homolog
		chr00_1	G	2		TR	M	M	M	3		YCR065W	Hcm1 Forkhead transcription factor; drives S-phase activation of genes involved in chromosome segregation, spindle dynamics, budding; also activates genes involved in respiration, use of alternative energy sources (like proline), NAD synthesis, oxidative stress resistance; key factor in early adaptation to nutrient deficiency and diauxic shift; suppressor of calmodulin mutants with specific SPB a…
		chr00_11	F	8		S	TR	M	M	3		YMR048W	Csm3 Replication fork associated factor; required for stable replication fork pausing; component of the DNA replication checkpoint pathway; required for accurate chromosome segregation during meiosis; forms nuclear foci upon DNA replication stress
		chr00_11	H	11		S	TR	M	M	3		YPL224C	Mmt2 Putative metal transporter involved in mitochondrial iron accumulation; MMT2 has a paralog, MMT1, that arose from the whole genome duplication
		chr00_12	C	5		TR	S	M	M	3		YJR069C	Ham1 Nucleoside triphosphate pyrophosphohydrolase; active against various substrates including ITP, dITP and XTP; mediates exclusion of non canonical purines, pyrimidines from dNTP pools; functions with YJL055W to mediate resistance to 5-FU; specifically reduces the incorporation of 5-FU into RNA without affecting uptake or incorporation of uracil into RNA; protein abundance increases in response…
		chr00_12	F	4		S	TR	M	S	3		YJR125C	Ent3 Protein containing an N-terminal epsin-like domain; involved in clathrin recruitment and traffic between the Golgi and endosomes; associates with the clathrin adaptor Gga2p
		chr00_12	F	6		S	TR	M	S	3		YJR131W	Mns1 Alpha-1,2-mannosidase; involved in ER-associated protein degradation (ERAD); catalyzes the removal of one mannose residue from a glycosylated protein, converting the modification from Man9GlcNAc to Man8GlcNAc; catalyzes the last step in glycoprotein maturation in the ER and is critical for ER protein degradation
		chr00_12	H	11		S	TR	M	M	3		YOR300W	Dubious open reading frame; unlikely to encode a functional protein, based on available experimental and comparative sequence data; overlaps with verified gene BUD7/YOR299W; mutation affects bipolar budding and bud site selection, though phenotype could be due to the mutation's effects on BUD7
		chr00_13	D	2		S	TR	S	M	3		YJR009C	Tdh2 Glyceraldehyde-3-phosphate dehydrogenase (GAPDH), isozyme 2; involved in glycolysis and gluconeogenesis; tetramer that catalyzes reaction of glyceraldehyde-3-phosphate to 1,3 bis-phosphoglycerate; detected in cytoplasm and cell wall; protein abundance increases in response to DNA replication stress; GAPDH-derived antimicrobial peptides are active against a wide variety of wine-related yeasts…
		chr00_14	D	3		TR	S	S	S	3		YGR250C	Putative RNA binding protein; localizes to stress granules induced by glucose deprivation; interacts with Rbg1p in a two-hybrid assay; protein abundance increases in response to DNA replication stress
		chr00_15	B	8		TR	S	M	M	3		YFL042C	Lam5 Putative sterol transfer protein; one of six StART-like domain-containing proteins in yeast that may be involved in sterol transfer between intracellular membranes; conserved across eukaryotes; has both GRAM and StART-like (VASt) domains; localizes to membrane contact sites throughout the cell, including nucleus-vacuole junctions and ER-mitochondrial contact sites
		chr00_15	G	7		TR	S	S	S	3		YPL268W	Plc1 Phospholipase C; hydrolyzes phosphatidylinositol 4,5-biphosphate (PIP2) to generate the signaling molecules inositol 1,4,5-triphosphate (IP3) and 1,2-diacylglycerol (DAG); involved in regulating many cellular processes; Plc1p and inositol polyphosphates are required for acetyl-CoA homeostasis which regulates global histone acetylation
		chr00_16	B	5		M	TR	M	M	3		YBR272C	Hsm3 Proteasome-interacting protein; involved in the assembly of the base subcomplex of the 19S proteasomal regulatory particle (RP); involved in DNA mismatch repair during slow growth; weak similarity to Msh1p; related to human 19S subunit S5b; structural study suggests Hsm3p is a scaffold protein for Rpt1p-Rpt2p complex formation
		chr00_16	D	1		M	TR	S	M	3		YCR060W	Tah1 Component of conserved R2TP complex (Rvb1-Rvb2-Tah1-Pih1); R2TP complex interacts with Hsp90 (Hsp82p and Hsc82p) to mediate assembly of large protein complexes such as box C/D snoRNPs and RNA polymerase II; contains a single TPR domain with at least two TPR motifs; plays a role in determining prion variants
		chr00_16	D	2		M	TR	S	S	3		YCR062W	Protein of unknown function; green fluorescent protein (GFP)-fusion protein localizes to the cytoplasm in a punctate pattern; induced by treatment with 8-methoxypsoralen and UVA irradiation
		chr00_2	A	7		S	TR	M	M	3		YCR098C	Git1 Plasma membrane permease; mediates uptake of glycerophosphoinositol and glycerophosphocholine as sources of the nutrients inositol and phosphate; expression and transport rate are regulated by phosphate and inositol availability
		chr00_2	B	10		TR	S	M	M	3		YDR535C	Dubious open reading frame; unlikely to encode a functional protein, based on available experimental and comparative sequence data; YDR535C is not an essential gene
		chr00_2	C	3		TR	S	M	M	3		YDR540C	Irc4 Protein of unknown function; null mutant displays increased levels of spontaneous Rad52p foci; green fluorescent protein (GFP)-fusion protein localizes to the cytoplasm and nucleus
		chr00_2	E	4		TR	M	M	M	3		YFR046C	Cnn1 Kinetochore protein; associated with the essential kinetochore proteins Nnf1p and Spc24p; phosphorylated by Clb5-Cdk1, Mps1p, Ipl1p and to a lesser extent by Clb2-Cdk1; localizes to the lower region of the Ndc80 complex during anaphase and regulates KMN activity by inhibiting the Mtw1 and Spc105 complexes from binding to the Ndc80 complex; similar to metazoan CENP-T
		chr00_2	F	12		S	M	M	TR	3		YGR227W	Die2 Dolichyl-phosphoglucose-dependent alpha-1,2-glucosyltransferase; located in the ER; functions in pathway that synthesizes the dolichol-linked oligosaccharide precursor for N-linked protein glycosylation; has a role in regulation of ITR1 and INO1; human homolog ALG10B can complement yeast die2 null mutant
		chr00_2	H	10		TR	S	M	S	3		YGR249W	Mga1 Protein similar to heat shock transcription factor; multicopy suppressor of pseudohyphal growth defects of ammonium permease mutants
		chr00_20	D	3		TR	M	M	M	3		YDR322C-A	Tim11 Subunit e of mitochondrial F1F0-ATPase; ATPase is a large, evolutionarily conserved enzyme complex required for ATP synthesis; essential for the dimeric and oligomeric state of ATP synthase, which in turn determines the shape of inner membrane cristae
		chr00_21	A	9		TR	S	M	M	3		YER016W	Bim1 Microtubule plus end-tracking protein; together with Kar9p makes up the cortical microtubule capture site and delays the exit from mitosis when the spindle is oriented abnormally; homolog of human end binding protein 1 (EB1)
		chr00_21	D	6		S	TR	M	M	3		YLR412C-A	Putative protein of unknown function
		chr00_21	H	9		S	TR	M	S	3		YPL189C-A	Coa2 Cytochrome oxidase assembly factor; null mutation results in respiratory deficiency with specific loss of cytochrome oxidase activity; functions downstream of assembly factors Mss51p and Coa1p and interacts with assembly factor Shy1p
		chr00_23	B	10		TR	S	M	M	3		YDR485C	Vps72 Htz1p-binding component of the SWR1 complex; exchanges histone variant H2AZ (Htz1p) for chromatin-bound histone H2A; may function as a lock that prevents removal of H2AZ from nucleosomes; required for vacuolar protein sorting
		chr00_3	C	9		TR	M	M	M	3		YGR285C	Zuo1 Ribosome-associated chaperone; zuotin functions in ribosome biogenesis and as a chaperone for nascent polypeptide chains in partnership with Ssz1p and SSb1/2; contains a DnaJ domain and functions as a J-protein partner for Ssb1p and Ssb2p; human gene DNAJC2 can partially complement yeast zuo1 null mutant
		chr00_3	G	6		TR	S	M	S	3		YKR066C	Ccp1 Mitochondrial cytochrome-c peroxidase; degrades reactive oxygen species in mitochondria, involved in the response to oxidative stress
		chr00_4	B	5		TR	S	M	M	3		YKR101W	Sir1 Protein involved in silencing at mating-type loci HML and HMR; recruitment to silent chromatin requires interactions with Orc1p and with Sir4p, through a common Sir1p domain; binds to centromeric chromatin
		chr00_4	E	8		TR	S	S	M	3		YLR453C	Rif2 Protein that binds to the Rap1p C-terminus; acts synergistically with Rif1p to help control telomere length and establish telomeric silencing; deletion results in telomere elongation; RIF2 has a paralog, ORC4, that arose from the whole genome duplication
		chr00_4	G	4		TR	S	S	M	3		YNR032C-A	Hub1 Ubiquitin-like protein modifier; promotes alternative splicing of SRC1 pre-mRNA; binds non-covalently to the HIND domain of Snu66, may function in modification of Sph1p and Hbt1p, functionally complemented by the human or S. pombe ortholog; mechanism of Hub1p adduct formation not yet clear
		chr00_4	H	2		TR	S	S	M	3		YNR059W	Mnt4 Putative alpha-1,3-mannosyltransferase; not required for protein O-glycosylation; SWAT-GFP and mCherry fusion proteins localize to the endoplasmic reticulum and vacuole respectively
		chr00_4	H	3		TR	S	S	S	3		YNR060W	Fre4 Ferric reductase; reduces a specific subset of siderophore-bound iron prior to uptake by transporters; expression induced by low iron levels
		chr00_5	D	5		TR	S	M	M	3		YER139C	Rtr1 CTD phosphatase; dephosphorylates S5-P in the C-terminal domain of Rpo21p; has a cysteine-rich motif required for function and conserved in eukaryotes; shuttles between the nucleus and cytoplasm; RTR1 has a paralog, RTR2, that arose from the whole genome duplication
		chr00_5	E	5		TR	S	S	S	3		YER152C	Protein with 2-aminoadipate transaminase activity; shares amino acid similarity with the aminotransferases Aro8p and Aro9p; YER152C is not an essential gene
		chr00_5	F	6		TR	S	S	S	3		YER166W	Dnf1 Aminophospholipid translocase (flippase); type 4 P-type ATPase; involved in phospholipid translocation, contributing to endocytosis, protein transport, and cellular polarization; localizes primarily to the plasma membrane; localizes to the shmoo tip where it has a redundant role in the cellular response to mating pheromone; DNF1 has a paralog, DNF2, that arose from the whole genome duplicati…
		chr00_5	H	5		TR	S	S	S	3		YMR052C-A	Dubious open reading frame; unlikely to encode a functional protein, based on available experimental and comparative sequence data
		chr00_5	H	9		S	x	M	M	3		YMR055C	Bub2 Mitotic exit network regulator; forms GTPase-activating Bfa1p-Bub2p complex that binds Tem1p and spindle pole bodies, blocks cell cycle progression before anaphase in response to spindle and kinetochore damage
		chr00_5	H	12		S	x	S	S	3		YMR058W	Fet3 Ferro-O2-oxidoreductase; multicopper oxidase that oxidizes ferrous (Fe2+) to ferric iron (Fe3+) for subsequent cellular uptake by transmembrane permease Ftr1p; required for high-affinity iron uptake and involved in mediating resistance to copper ion toxicity, belongs to class of integral membrane multicopper oxidases; protein abundance increases in response to DNA replication stress
		chr00_6	C	9		TR	M	S	M	3		YMR090W	Putative protein of unknown function; similar to DTDP-glucose 4,6-dehydratases; GFP-fusion protein localizes to the cytoplasm; up-regulated in response to the fungicide mancozeb; not essential for viability
		chr00_6	F	8		TR	S	S	M	3		YOL110W	Shr5 Palmitoyltransferase subunit; this complex adds a palmitoyl lipid moiety to heterolipidated substrates such as Ras1p and Ras2p through a thioester linkage; palmitoylation is required for Ras2p membrane localization; Palmitoyltransferase is composed of Shr5p and Erf2
		chr00_8	B	5		TR	S	M	M	3		YER095W	Rad51 Strand exchange protein; forms a helical filament with DNA that searches for homology; involved in the recombinational repair of double-strand breaks in DNA during vegetative growth and meiosis; homolog of Dmc1p and bacterial RecA protein
		chr00_8	E	1		TR	S	M	M	3		YLR035C	Mlh2 Protein involved in mismatch repair and meiotic recombination; only certain frameshift intermediates are mismatch repair substrates; forms a complex with Mlh1p
		chr00_8	G	4		S	TR	M	M	3		YMR318C	Adh6 NADPH-dependent medium chain alcohol dehydrogenase; has broad substrate specificity; member of the cinnamyl family of alcohol dehydrogenases; may be involved in fusel alcohol synthesis or in aldehyde tolerance; protein abundance increases in response to DNA replication stress
		chr00_9	F	10		S	TR	M	M	3		YMR110C	Hfd1 Hexadecenal dehydrogenase; involved in the conversion of sphingosine 1-phosphate breakdown product hexadecenal to hexadecenoic acid; located in the mitochondrial outer membrane and also in lipid particles; human homolog ALDH3A2, a fatty aldehyde dehydrogenase (FALDH) mutated in neurocutaneous disorder Sjogren-Larsson syndrome, can complement yeast hfd1 mutant
		chr00_9	G	4		TR	S	M	M	3		YMR116C	Asc1 G-protein beta subunit and guanine dissociation inhibitor for Gpa2p; ortholog of RACK1 that inhibits translation; core component of the small (40S) ribosomal subunit; required to prevent frameshifting at ribosomes stalled at repeated CGA codons; regulates P-body formation induced by replication stress; represses Gcn4p in the absence of amino acid starvation
		chr1_1	E	2		TR	S	M	M	3		YAL022C	Fun26 High affinity, broad selectivity, nucleoside/nucleobase transporter; vacuolar membrane localized transporter which may regulate the balance of nicotinamide riboside (NmR) levels between the cytosol and vacuole, contributing to salvage of NmR for use in cytosolic NAD+ synthesis; equilibrative nucleoside transporter (ENT) family member
		chr10_4	D	8		TR	S	M	M	3		YJR110W	Ymr1 Phosphatidylinositol 3-phosphate (PI3P) phosphatase; involved in various protein sorting pathways, including CVT targeting and endosome to vacuole transport; has similarity to the conserved myotubularin dual specificity phosphatase family
		chr10_4	H	4		S	TR	M	S	3		YJR154W	Putative protein of unknown function; green fluorescent protein (GFP)-fusion protein localizes to the cytoplasm
		chr11_1	B	4		TR	S	M	S	3		YKL015W	Put3 Transcriptional activator; binds specific gene recruitment sequences and is required for DNA zip code-mediated targeting of genes to nuclear periphery; regulates proline utilization genes, constitutively binds PUT1 and PUT2 promoters as a dimer, undergoes conformational change to form active state; binds other promoters only under activating conditions; differentially phosphorylated in prese…
		chr11_1	C	2		TR	S	S	M	3		YKL025C	Pan3 Essential subunit of the Pan2p-Pan3p poly(A)-ribonuclease complex; poly (A) mRNA binding subunit which recruits mRNA to the complex; the Pan2p-Pan3p complex controls poly(A) tail length and regulates the stoichiometry and activity of postreplication repair complexes
		chr11_1	C	3		TR	S	S	M	3		YKL026C	Gpx1 Phospholipid hydroperoxide glutathione peroxidase; induced by glucose starvation that protects cells from phospholipid hydroperoxides and nonphospholipid peroxides during oxidative stress; GPX1 has a paralog, HYR1, that arose from the whole genome duplication
		chr11_1	E	6		TR	S	M	M	3		YKL053W	Dubious open reading frame; unlikely to encode a functional protein, based on available experimental and comparative sequence data; partially overlaps verified ORF ASK1
		chr11_3	B	4		M	TR	M	M	3		YKL206C	Poc2 Protein involved in 20S proteasome assembly; forms a heterodimer with Pba1p that binds to proteasome precursors; interaction with Pba1p-Add66p may affect function of the mature proteasome and its role in maintaining respiratory metabolism; similar to human PAC2 constituent of the PAC1-PAC2 complex involved in proteasome assembly
		chr12_1	B	11		TR	S	M	M	3		YLL023C	Pom33 Transmembrane nucleoporin; involved in nuclear pore complex (NPC) distribution, assembly or stabilization; highly conserved across species, orthologous to human TMEM33 and paralogous to Per33p; protein abundance increases in response to DNA replication stress
		chr12_1	E	8		TR	M	S	M	3		YLL056C	Putative protein of unknown function; transcription is activated by paralogous transcription factors Yrm1p and Yrr1p and genes involved in pleiotropic drug resistance (PDR); expression is induced in cells treated with the mycotoxin patulin; SWAT-GFP and mCherry fusion proteins localize to the endoplasmic reticulum and vacuole respectively
		chr12_1	F	3		TR	S	M	M	3		YLL063C	Ayt1 Acetyltransferase; catalyzes trichothecene 3-O-acetylation, suggesting a possible role in trichothecene biosynthesis
		chr12_1	H	1		TR	S	M	M	3		YLR018C	Pom34 Subunit of the transmembrane ring of the nuclear pore complex (NPC); contributes to nucleocytoplasmic transport, NPC biogenesis and spindle pole body duplication
		chr12_2	B	5		S	TR	S	S	3		YLR046C	Putative membrane protein; member of the fungal lipid-translocating exporter (LTE) family of proteins; transcription is activated by paralogous transcription factors Yrm1p and Yrr1p along with genes involved in multidrug resistance; YLR046C has a paralog, RTA1, that arose from the whole genome duplication
		chr12_2	C	2		TR	S	M	S	3		YLR055C	Spt8 Subunit of the SAGA transcriptional regulatory complex; not present in SAGA-like complex SLIK/SALSA; required for SAGA-mediated inhibition at some promoters
		chr12_2	E	8		TR	S	M	M	3		YLR085C	Arp6 Actin-related protein that binds nucleosomes; a component of the SWR1 complex, which exchanges histone variant H2AZ (Htz1p) for chromatin-bound histone H2A
		chr12_2	F	9		TR	S	M	S	3		YLR098C	Cha4 DNA binding transcriptional activator; mediates serine/threonine activation of the catabolic L-serine (L-threonine) deaminase (CHA1); Zinc-finger protein with Zn[2]-Cys[6] fungal-type binuclear cluster domain
		chr12_3	B	8		TR	S	M	M	3		YLR143W	Dph6 Diphthamide synthetase; catalyzes the last amidation step of diphthamide biosynthesis using ammonium and ATP; evolutionarily conserved in eukaryotes; dph6 mutants exhibit diphthine accumulation and resistance to sordarin, which is indicative of defects in diphthamide formation on EF2; green fluorescent protein (GFP)-tagged protein localizes to the cytoplasm; DPH6/YLR143W is not an essential …
		chr12_3	E	12		S	M	M	TR	3		YLR191W	Pex13 Peroxisomal importomer complex component; integral peroxisomal membrane protein required for docking and translocation of peroxisomal matrix proteins; interacts with the PTS1 signal recognition factor Pex5p and the PTS2 signal recognition factor Pex7p; forms a complex with Pex14p and Pex17p; human homolog PEX13 complements yeast null mutant
		chr12_5	B	9		TR	S	S	S	3		YLR344W	Rpl26A Ribosomal 60S subunit protein L26A; binds to 5.8S rRNA; non-essential even when paralog is also deleted; deletion has minimal affections on ribosome biosynthesis; homologous to mammalian ribosomal protein L26 and bacterial L24; RPL26A has a paralog, RPL26B, that arose from the whole genome duplication
		chr12_5	E	10		TR	M	M	M	3		YLR381W	Ctf3 Outer kinetochore protein that forms a complex with Mcm16p and Mcm22p; may bind the kinetochore to spindle microtubules; required for the spindle assembly checkpoint; orthologous to human centromere constitutive-associated network (CCAN) subunit CENP-I and fission yeast mis6
		chr13_2	D	6		TR	M	M	M	3		YML006C	Gis4 CAAX box containing protein of unknown function; proposed to be involved in the RAS/cAMP signaling pathway
		chr13_2	D	9		TR	S	S	M	3		YML003W	Putative protein of unknown function
		chr13_2	H	3		S	S	M	TR	3		YMR039C	Sub1 Transcriptional regulator; facilitates elongation through factors that modify RNAP II; role in peroxide resistance involving Rad2p; role in nonhomologous end-joining (NHEJ) of ds breaks in plasmid DNA, but not chromosomal DNA; role in the hyperosmotic stress response through polymerase recruitment at RNAP II and RNAP III genes; negatively regulates sporulation; protein abundance increases in…
		chr13_4	B	5		TR	S	M	M	3		YMR155W	Putative protein of unknown function; identified as interacting with Hsp82p in a high-throughput two-hybrid screen
		chr13_4	E	1		TR	S	M	S	3		YMR184W	Add37 Protein of unknown function; involved in ER-associated protein degradation; green fluorescent protein (GFP)-fusion protein localizes to the cytoplasm and is induced in response to the DNA-damaging agent MMS; YMR184W is not an essential gene; protein abundance increases in response to DNA replication stress
		chr13_4	G	1		S	TR	M	M	3		YMR207C	Hfa1 Mitochondrial acetyl-coenzyme A carboxylase; catalyzes production of malonyl-CoA in mitochondrial fatty acid biosynthesis; relocalizes from mitochondrion to cytoplasm upon DNA replication stress; genetic and comparative analysis suggests that translation begins at a non-canonical (Ile) start codon at -372 relative to the annotated start codon
		chr13_5	C	7		TR	M	M	S	3		YMR261C	Tps3 Regulatory subunit of trehalose-6-phosphate synthase/phosphatase; involved in synthesis of storage carbohydrate trehalose; expression is induced by stress conditions and repressed by the Ras-cAMP pathway; TPS3 has a paralog, TSL1, that arose from the whole genome duplication
		chr13_5	D	8		TR	S	S	S	3		YMR274C	Rce1 Type II CAAX prenyl protease; involved in the proteolysis and maturation of Ras and the a-factor mating pheromone
		chr14_2	B	8		TR	S	S	S	3		YNL224C	Sqs1 Protein that stimulates the ATPase and helicase activities of Prp43p; acts with Prp43p to stimulate 18s rRNA maturation by Nob1p; overexpression antagonizes the suppression of splicing defects by spp382 mutants; component of pre-ribosomal particles; relocalizes from nucleus to nucleolus upon DNA replication stress
		chr14_2	D	7		TR	S	M	M	3		YNL201C	Psy2 Subunit of protein phosphatase PP4 complex; Pph3p and Psy2p form the active complex, Psy4p may provide additional substrate specificity; regulates recovery from the DNA damage checkpoint, the gene conversion- and single-strand annealing-mediated pathways of meiotic double-strand break repair and efficient Non-Homologous End-Joining (NHEJ) pathway; Pph3p and Psy2p localize to foci on meiotic …
		chr14_2	D	9		TR	M	M	M	3		YNL199C	Gcr2 Transcriptional activator of genes involved in glycolysis; interacts and functions with the DNA-binding protein Gcr1p
		chr14_2	G	4		S	TR	M	M	3		YNL168C	Fmp41 Putative protein of unknown function; GFP-fusion protein is induced in response to the DNA-damaging agent MMS; the authentic, non-tagged protein is detected in highly purified mitochondria in high-throughput studies
		chr14_3	A	4		TR	S	M	M	3		YNL144C	Putative protein of unknown function; non-tagged protein is detected in highly purified mitochondria in high-throughput studies; contains a PH domain and binds phosphatidylinositols and phosphatidylethanolamine in a large-scale study; YNL144C has a paralog, YHR131C, that arose from the whole genome duplication
		chr14_4	C	7		TR	S	S	M	3		YNL034W	Putative protein of unknown function; not an essential gene; YNL034W has a paralog, YNL018C, that arose from a segmental duplication
		chr15_1	B	7		TR	S	S	S	3		YOR019W	Protein of unknown function; may interact with ribosomes, based on co-purification experiments; YOR019W has a paralog, JIP4, that arose from the whole genome duplication
		chr15_1	F	6		S	TR	S	S	3		YOR066W	Msa1 Activator of G1-specific transcription factors MBF and SBF; involved in regulation of the timing of G1-specific gene transcription and cell cycle initiation; localization is cell-cycle dependent and regulated by Cdc28p phosphorylation; MSA1 has a paralog, MSA2, that arose from the whole genome duplication
		chr15_1	F	12		TR	S	S	S	3		YOR072W	Dubious open reading frame; unlikely to encode a functional protein, based on available experimental and comparative sequence data; partially overlaps the dubious gene YOR072W-A; diploid deletion strains are methotrexate, paraquat and wortmannin sensitive
		chr15_2	C	8		TR	S	M	M	3		YOR128C	Ade2 Phosphoribosylaminoimidazole carboxylase; catalyzes a step in the 'de novo' purine nucleotide biosynthetic pathway; red pigment accumulates in mutant cells deprived of adenine
		chr15_2	E	8		M	TR	M	M	3		YOR152C	Atg40 Autophagy receptor with a role in endoplasmic reticulum degradation; involved specifically in autophagy of cortical and cytoplasmic ER in response to nitrogen starvation or rapamycin treatment; localizes to the cortical and cytoplasmic ER; similar to human FAM134B, which is also involved in ER autophagy and is associated with sensory neuropathy
		chr15_3	D	2		TR	S	M	S	3		YOR230W	Wtm1 Transcriptional modulator; involved in regulation of meiosis, silencing, and expression of RNR genes; required for nuclear localization of the ribonucleotide reductase small subunit Rnr2p and Rnr4p; contains WD repeats
		chr15_5	B	3		TR	S	M	M	3		YOL004W	Sin3 Component of both the Rpd3S and Rpd3L histone deacetylase complexes; involved in transcriptional repression and activation of diverse processes, including mating-type switching and meiosis; involved in the maintenance of chromosomal integrity
		chr15_5	B	11		TR	S	M	M	3		YOL012C	Htz1 Histone variant H2AZ; exchanged for histone H2A in nucleosomes by the SWR1 complex; involved in transcriptional regulation through prevention of the spread of silent heterochromatin; Htz1p-containing nucleosomes facilitate RNA Pol II passage by affecting correct assembly and modification status of RNA Pol II elongation complexes and by favoring efficient nucleosome remodeling
		chr15_5	B	12		TR	M	M	M	3		YOL013C	Hrd1 Ubiquitin-protein ligase; functions in ER retention of misfolded proteins; required for ER-associated degradation (ERAD) of misfolded proteins; genetically linked to the unfolded protein response (UPR); regulated through association with Hrd3p; contains an H2 ring finger; likely plays a general role in targeting proteins that persistently associate with and potentially obstruct the ER-locali…
		chr16_1	B	9		TR	S	M	M	3		YPL263C	Cytoplasmic protein of unknown function
		chr16_1	F	10		S	x	M	M	3		YPL214C	Thi6 Thiamine-phosphate diphosphorylase and hydroxyethylthiazole kinase; required for thiamine biosynthesis; GFP-fusion protein localizes to the cytoplasm in a punctate pattern
		chr16_2	D	8		TR	S	S	M	3		YPL144W	Poc4 Component of a heterodimeric Poc4p-Irc25p chaperone; involved in assembly of alpha subunits into the 20S proteasome; may regulate formation of proteasome isoforms with alternative subunits under different conditions; upregulates proteasome assembly in response to the unfolded protein response activated by mistargeting of proteins (UPRam)
		chr16_2	E	1		TR	S	S	M	3		YPL139C	Ume1 Component of both the Rpd3S and Rpd3L histone deacetylase complexes; negative regulator of meiosis; required for repression of a subset of meiotic genes during vegetative growth, binding of histone deacetylase Rpd3p required for activity, contains a NEE box and a WD repeat motif; homologous with Wtm1p; UME1 has a paralog, WTM2, that arose from the whole genome duplication
		chr16_2	H	4		TR	M	S	S	3		YPL100W	Atg21 Phosphoinositide binding protein; required for vesicle formation in the cytoplasm-to-vacuole targeting (Cvt) pathway; binds both phosphatidylinositol (3,5)-bisphosphate and phosphatidylinositol 3-phosphate; WD-40 repeat protein
		chr16_3	B	10		S	TR	M	M	3		YPL070W	Muk1 Guanine nucleotide exchange factor (GEF); involved in vesicle-mediated vacuolar transport, including Golgi-endosome trafficking and sorting through the multivesicular body (MVB); specifically stimulates the intrinsic guanine nucleotide exchange activity of Rab family members (Vps21p/Ypt52p/Ypt53p); partially redundant with GEF VPS9; required for localization of the CORVET complex to endosome…
		chr16_3	C	7		TR	S	M	S	3		YPL061W	Ald6 Cytosolic aldehyde dehydrogenase; activated by Mg2+ and utilizes NADP+ as the preferred coenzyme; required for conversion of acetaldehyde to acetate; constitutively expressed; locates to the mitochondrial outer surface upon oxidative stress
		chr16_3	E	3		TR	S	S	S	3		YPL041C	Mrx11 Protein that associates with mitochondrial ribosome; SWAT-GFP and mCherry fusion proteins localize to the mitochondria; involved in maintenance of telomere length
		chr16_3	H	7		S	TR	M	M	3		YPL001W	Hat1 Catalytic subunit of the Hat1p-Hat2p histone acetyltransferase complex; uses the cofactor acetyl coenzyme A to acetylate free nuclear and cytoplasmic histone H4; involved in telomeric silencing and DNA double-strand break repair
		chr16_4	F	1		TR	S	M	M	3		YPR066W	Uba3 Protein that activates Rub1p (NEDD8) before neddylation; acts together with Ula1p; may play a role in protein degradation; GFP-fusion protein localizes to the cytoplasm in a punctate pattern
		chr16_5	D	8		S	TR	M	S	3		YPR149W	Nce102 Protein of unknown function; contains transmembrane domains; involved in secretion of proteins that lack classical secretory signal sequences; component of the detergent-insoluble glycolipid-enriched complexes (DIGs); NCE102 has a paralog, FHN1, that arose from the whole genome duplication
		chr16_5	E	4		S	TR	S	M	3		YPR157W	Tda6 Putative protein of unknown function; induced by treatment with 8-methoxypsoralen and UVA irradiation; null mutant is sensitive to expression of the top1-T722A allele; SWAT-GFP and mCherry fusion proteins localize to the cell periphery and vacuole; TDA6 has a paralog, VPS62, that arose from the whole genome duplication
		chr2_1	F	7		TR	S	M	M	3		YBL065W	Dubious open reading frame; unlikely to encode a functional protein, based on available experimental and comparative sequence data; partially overlaps verified ORF SEF1/YBL066C; YBL065W is a non-essential gene
		chr2_2	F	8		S	x	M	M	3		YBR051W	Dubious open reading frame; unlikely to encode a functional protein, based on available experimental and comparative sequence data; partially overlaps the REG2/YBR050C regulatory subunit of the Glc7p type-1 protein phosphatase
		chr2_3	C	5		TR	S	S	M	3		YBR106W	Pho88 Probable membrane protein; involved in phosphate transport; role in the maturation of secretory proteins; pho88 pho86 double null mutant exhibits enhanced synthesis of repressible acid phosphatase at high inorganic phosphate concentrations
		chr2_3	C	6		TR	S	M	M	3		YBR107C	Iml3 Outer kinetochore protein and component of the Ctf19 complex; involved in the establishment of pericentromeric cohesion during mitosis; prevents non-disjunction of sister chromatids during meiosis II; forms a stable complex with Chl4p; required for localization of Sgo1p to pericentric sites during meiosis I; orthologous to human centromere constitutive-associated network (CCAN) subunit CENP-…
		chr2_3	E	1		TR	M	M	M	3		YBR126C	Tps1 Synthase subunit of trehalose-6-P synthase/phosphatase complex; synthesizes the storage carbohydrate trehalose, which is critically important for survival of long-term desiccation; also found in a monomeric form; expression is induced by the stress response and repressed by the Ras-cAMP pathway; protein abundance increases in response to DNA replication stress and in response to prolonged ex…
		chr2_4	C	5		S	TR	M	M	3		YBR201W	Der1 ER membrane protein that promotes export of misfolded polypeptides; required for ER-associated protein degradation of misfolded or unassembled proteins; initiates export of aberrant polypeptides from ER lumen by threading them into ER membrane and routing them to Hrd1p for ubiquitylation; function normally requires N-terminal acetylation by NatB; N- and C- termini protrude into cytoplasm; si…
		chr2_4	G	2		TR	S	M	M	3		YBR246W	Rrt2 Methylesterase performing penultimate step of diphthamide biosynthesis; hydrolyzes methylated diphthine to produce diphthine and allows Dph6-catalyzed amidation reaction to occur; deletion leads to resistance to sordarin and accumulation of methylatediphthine; WD40 domain-containing protein; involved in endosomal recycling; forms complex with Rtt10p that functions in retromer-mediated pathwa…
		chr3_1	A	2		TR	S	M	M	3		YCL002C	Putative protein of unknown function; YCL002C is not an essential gene
		chr3_1	A	3		TR	S	S	M	3		YCL003W	Pgs1 Phosphatidylglycerolphosphate synthase; catalyzes the synthesis of phosphatidylglycerolphosphate from CDP-diacylglycerol and sn-glycerol 3-phosphate in the first committed and rate-limiting step of cardiolipin biosynthesis
		chr3_1	A	11		TR	S	M	M	3		YCL011C	Gbp2 Poly(A+) RNA-binding protein; key surveillance factor for the selective export of spliced mRNAs from the nucleus to the cytoplasm; preference for intron-containing genes; similar to Npl3p; also binds single-stranded telomeric repeat sequence in vitro; relocalizes to the cytosol in response to hypoxia; GBP2 has a paralog, HRB1, that arose from the whole genome duplication
		chr3_1	B	11		TR	S	M	M	3		YCL024W	Kcc4 Protein kinase of the bud neck involved in the septin checkpoint; associates with septin proteins, negatively regulates Swe1p by phosphorylation, shows structural homology to bud neck kinases Gin4p and Hsl1p; KCC4 has a paralog, GIN4, that arose from the whole genome duplication
		chr3_1	D	3		TR	S	M	M	3		YCL040W	Glk1 Glucokinase; catalyzes the phosphorylation of glucose at C6 in the first irreversible step of glucose metabolism; one of three glucose phosphorylating enzymes; expression regulated by non-fermentable carbon sources; GLK1 has a paralog, EMI2, that arose from the whole genome duplication
		chr4_1	A	5		TR	S	M	M	3		YDL005C	Med2 Subunit of the RNA polymerase II mediator complex; associates with core polymerase subunits to form the RNA polymerase II holoenzyme; essential for transcriptional regulation; relocalizes to the cytosol in response to hypoxia
		chr4_1	D	6		TR	M	M	M	3		YDL042C	Sir2 Conserved NAD+ dependent histone deacetylase of the Sirtuin family; deacetylation targets are primarily nuclear proteins; required for telomere hypercluster formation in quiescent yeast cells; involved in regulation of lifespan; plays roles in silencing at HML, HMR, telomeres, and rDNA; negatively regulates initiation of DNA replication; functions as regulator of autophagy like mammalian hom…
		chr4_1	E	3		TR	M	M	M	3		YDL050C	Dubious open reading frame; unlikely to encode a functional protein, based on available experimental and comparative sequence data
		chr4_2	F	5		S	TR	S	M	3		YDL159W	Ste7 Signal transducing MAP kinase kinase; involved in pheromone response where it phosphorylates Fus3p; involved in the pseudohyphal/invasive growth pathway where it phosphorylates of Kss1p; phosphorylated by Ste11p; degraded by ubiquitin pathway
		chr4_2	F	8		M	S	TR	S	3		YDL162C	Dubious open reading frame; unlikely to encode a functional protein, based on available experimental and comparative sequence data; partially overlaps ENT1/YDL161W, a verified gene involved in endocytosis and actin cortical patch assembly
		chr4_2	G	7		M	M	M	TR	3		YDL173W	Par32 Protein of unknown function; hyperphosphorylated upon rapamycin treatment in a Tap42p-dependent manner; green fluorescent protein (GFP)-fusion protein localizes to the cytoplasm; PAR32 is not an essential gene
		chr4_2	H	6		S	TR	M	M	3		YDL184C	Rpl41A Ribosomal 60S subunit protein L41A; comprises only 25 amino acids; rpl41a rpl41b double null mutant is viable; homologous to mammalian ribosomal protein L41, no bacterial homolog; RPL41A has a paralog, RPL41B, that arose from the whole genome duplication
		chr4_3	E	9		TR	S	M	M	3		YDR005C	Maf1 Highly conserved negative regulator of RNA polymerase III; involved in tRNA processing and stability; inhibits tRNA degradation via rapid tRNA decay (RTD) pathway; binds N-terminal domain of Rpc160p subunit of Pol III to prevent closed-complex formation; regulated by phosphorylation mediated by TORC1, protein kinase A, Sch9p, casein kinase 2; localizes to cytoplasm during vegetative growth a…
		chr4_4	B	12		TR	S	M	M	3		YDR073W	Snf11 Subunit of the SWI/SNF chromatin remodeling complex; involved in transcriptional regulation; interacts with a highly conserved 40-residue sequence of Snf2p; relocates to the cytosol under hypoxic conditions
		chr4_4	C	2		TR	M	M	M	3		YDR075W	Pph3 Catalytic subunit of protein phosphatase PP4 complex; Pph3p and Psy2p form active complex, Psy4p may provide substrate specificity; regulates recovery from the DNA damage checkpoint, the gene conversion- and single-strand annealing-mediated pathways of meiotic double-strand break repair and efficient Non-Homologous End-Joining (NHEJ) pathway; involved in activation of Gln3p to alleviate nitr…
		chr4_5	G	4		S	x	M	M	3		YDR221W	Gtb1 Glucosidase II beta subunit, forms a complex with alpha subunit Rot2p; involved in removal of two glucose residues from N-linked glycans during glycoprotein biogenesis in the ER; relocalizes from ER to cytoplasm upon DNA replication stress
		chr4_5	G	12		S	x	M	M	3		YDR229W	Ivy1 Phospholipid-binding protein that interacts with both Ypt7p and Vps33p; may partially counteract the action of Vps33p and vice versa, localizes to the rim of the vacuole as cells approach stationary phase
		chr4_5	H	12		S	x	M	M	3		YDR241W	Dubious open reading frame; unlikely to encode a functional protein, based on available experimental and comparative sequence data; not conserved in closely related Saccharomyces species; 1% of ORF overlaps the verified gene SNU56; diploid mutant displays a weak budding pattern phenotype in a systematic assay
		chr4_6	D	10		TR	S	M	M	3		YDR287W	Inm2 Inositol monophosphatase; involved in biosynthesis of inositol; enzymatic activity requires magnesium ions and is inhibited by lithium and sodium ions; inm1 inm2 double mutant lacks inositol auxotrophy
		chr4_7	D	7		TR	S	M	M	3		YDR383C	Nkp1 Central kinetochore protein and subunit of the Ctf19 complex; mutants have elevated rates of chromosome loss; orthologous to fission yeast kinetochore protein fta4
		chr4_8	A	6		TR	S	M	M	3		YDR442W	Dubious open reading frame; unlikely to encode a functional protein, based on available experimental and comparative sequence data
		chr4_8	C	4		TR	S	S	M	3		YDR466W	Pkh3 Protein kinase with similarity to mammalian PDK1 and yeast Pkh1p/Phk2p; yeast Pkh1p and Pkh2p are two redundant upstream activators of Pkc1p; identified as a multicopy suppressor of a pkh1 pkh2 double mutant
		chr4_8	E	8		TR	S	M	M	3		YDR494W	Rsm28 Mitochondrial ribosomal protein of the small subunit; genetic interactions suggest a possible role in promoting translation initiation
		chr4_8	H	8		S	TR	M	M	3		YDR530C	Apa2 Diadenosine 5',5'''-P1,P4-tetraphosphate phosphorylase II; AP4A phosphorylase involved in catabolism of bis(5'-nucleosidyl) tetraphosphates; APA2 has a paralog, APA1, that arose from the whole genome duplication
		chr6_1	A	6		TR	M	S	M	3		YFL006W	Blm10 Proteasome activator; binds the core proteasome (CP) and stimulates proteasome-mediated protein degradation by inducing gate opening; required for sequestering CP into proteasome storage granule (PSG) during quiescent phase and for nuclear import of CP in proliferating cells; required for resistance to bleomycin, may be involved in protecting against oxidative damage; similar to mammalian P…
		chr6_1	B	11		TR	S	S	M	3		YFL020C	Pau5 Member of the seripauperin multigene family; encoded mainly in subtelomeric regions; induced during alcoholic fermentation; induced by low temperature and also by anaerobic conditions; negatively regulated by oxygen and repressed by heme
		chr6_1	C	2		TR	S	M	S	3		YFL023W	Bud27 Unconventional prefoldin protein involved in translation initiation; required for correct assembly of RNAP I, II, and III in an Rpb5p-dependent manner; shuttles between nucleus and cytoplasm; mutants have inappropriate expression of nutrient sensitive genes due to translational derepression of Gcn4p transcription factor; diploid mutants show random budding; ortholog of human URI/RMP
		chr6_1	C	7		TR	M	M	M	3		YFL028C	Caf16 Part of evolutionarily-conserved CCR4-NOT regulatory complex; contains single ABC-type ATPase domain but no transmembrane domain; interacts with several subunits of Mediator
		chr6_1	E	9		TR	M	M	M	3		YFL052W	Znf1 Zinc cluster transcription factor that regulates respiratory growth; binds to promoters of genes involved in respiration, gluconeogenesis, and the glyoxylate shunt; required for normal carbon source utilization and stress response
		chr7_2	G	5		TR	S	M	M	3		YGL174W	Bud13 Subunit of the RES complex; RES complex is required for nuclear pre-mRNA retention and splicing; involved in bud-site selection; diploid mutants display a unipolar budding pattern instead of the wild-type bipolar pattern due to a specific defect in MATa1 pre-mRNA splicing which leads to haploid gene expression in diploids
		chr7_3	C	8		TR	S	M	M	3		YGL226C-A	Ost5 Zeta subunit of the oligosaccharyltransferase complex of the ER lumen; complex catalyzes asparagine-linked glycosylation of newly synthesized proteins
		chr7_3	F	5		TR	S	S	S	3		YGL258W	Vel1 Protein of unknown function; highly induced in zinc-depleted conditions and has increased expression in NAP1 deletion mutants; VEL1 has a paralog, YOR387C, that arose from a single-locus duplication
		chr7_4	D	2		TR	S	M	M	3		YGR064W	Dubious open reading frame; unlikely to encode a functional protein, based on available experimental and comparative sequence data; partially overlaps the verified ORF SPT4/YGR063C
		chr7_5	A	11		TR	S	M	M	3		YGR133W	Pex4 Peroxisomal ubiquitin conjugating enzyme; required for peroxisomal matrix protein import and peroxisome biogenesis
		chr7_5	C	6		TR	S	M	S	3		YGR152C	Rsr1 GTP-binding protein of the Ras superfamily; required for bud site selection, morphological changes in response to mating pheromone, and efficient cell fusion; localized to the plasma membrane; significantly similar to mammalian Rap GTPases
		chr7_5	D	9		TR	S	M	S	3		YGR167W	Clc1 Clathrin light chain; subunit of the major coat protein involved in intracellular protein transport and endocytosis; regulates endocytic progression; thought to regulate clathrin function; the clathrin triskelion is a trimeric molecule composed of three heavy chains that radiate from a vertex and three light chains which bind noncovalently near the vertex of the triskelion
		chr7_5	G	5		TR	S	S	M	3		YGR199W	Pmt6 Protein O-mannosyltransferase; transfers mannose from dolichyl phosphate-D-mannose to protein serine/threonine residues of secretory proteins; reaction is essential for cell wall rigidity; member of a family of mannosyltransferases
		chr8_1	G	8		S	TR	M	M	3		YHR029C	Yhi9 Protein of unknown function; null mutant is defective in unfolded protein response; possibly involved in a membrane regulation metabolic pathway; member of the PhzF superfamily, though most likely not involved in phenazine production
		chr8_2	D	6		S	TR	S	S	3		YHR086W	Nam8 RNA binding protein, component of the U1 snRNP protein; mutants are defective in meiotic recombination and in formation of viable spores, involved in the formation of DSBs through meiosis-specific splicing of REC107 pre-mRNA; Nam8p regulon embraces the meiotic pre-mRNAs of REC107, HFM1, AMA1 SPO22 and PCH2; the putative RNA binding domains RRM2 and RRM3 are required for Nam8p meiotic function
		chr8_3	C	1		TR	M	S	M	3		YHR163W	Sol3 6-phosphogluconolactonase; catalyzes the second step of the pentose phosphate pathway; weak multicopy suppressor of los1-1 mutation; homologous to Sol2p and Sol1p; SOL3 has a paralog, SOL4, that arose from the whole genome duplication
		chr9_2	C	7		TR	S	S	M	3		YIL128W	Met18 Component of cytosolic iron-sulfur protein assembly (CIA) machinery; acts at a late step of Fe-S cluster assembly; forms the CIA targeting complex with Cia1p and Cia2p that directs Fe-S cluster incorporation into a subset of proteins involved in methionine biosynthesis, DNA replication and repair, transcription, and telomere maintenance; ortholog of human MMS19
		chr9_2	F	2		S	TR	M	M	3		YIL159W	Bnr1 Formin; nucleates the formation of linear actin filaments; involved in cell processes such as budding and mitotic spindle orientation which require the formation of polarized actin cables; activity is regulated by Hof1p and by Bud14p-Kel1p-Kel2p complex; functionally redundant with BNI1
		DAmP_1	A	10		M	TR	S	S	3		YDL058W	Uso1 Essential protein involved in vesicle-mediated ER to Golgi transport; binds membranes and functions during vesicle docking to the Golgi; required for assembly of the ER-to-Golgi SNARE complex
		DAmP_1	B	1		TR	M	M	M	3		YDL140C	Rpo21 RNA polymerase II largest subunit B220; part of central core; phosphorylation of C-terminal heptapeptide repeat domain regulates association with transcription and splicing factors; similar to bacterial beta-prime
		DAmP_1	B	7		S	M	M	TR	3		YDR325W	Ycg1 Subunit of the condensin complex; required for establishment and maintenance of chromosome condensation, chromosome segregation and chromatin binding of the condensin complex; required for clustering of tRNA genes at the nucleolus; required for replication slow zone (RSZ) breakage following Mec1p inactivation
		DAmP_1	D	2		TR	M	M	M	3		YFR002W	Nic96 Linker nucleoporin component of the nuclear pore complex (NPC); also part of the NPC nuclear basket; contributes to nucleocytoplasmic transport and NPC biogenesis; forms stable associations with three FG-nucleoporins (Nsp1p, Nup57p, and Nup49p)
		DAmP_1	F	4		M	M	S	TR	3		YGR245C	Sda1 Protein required for actin organization and passage through Start; highly conserved nuclear protein; required for actin cytoskeleton organization; plays a critical role in G1 events; binds Nap1p; involved in 60S ribosome biogenesis
		DAmP_10	D	4		TR	S	M	S	3		YNL240C	Nar1 Subunit of the cytosolic iron-sulfur (FeS) protein assembly machinery; required for maturation of cytosolic and nuclear FeS proteins and for normal resistance to oxidative stress; deficiency results in shortened lifespan and sensitivity to paraquat; homologous to human Narf
		DAmP_11	A	10		S	S	S	TR	3		YOR119C	Rio1 Serine kinase involved in cell cycle regulation and rDNA integrity; associated with late pre-40S particles via its conserved C-terminal domain and participates in late 40S biogenesis; association with pre-40S particles regulated by its catalytic ATPase site and likely occurs after the release of Rio2p from these particles; involved in cell cycle progression and processing of the 20S pre-rRNA…
		DAmP_11	E	2		TR	S	M	M	3		YOR329C	Scd5 Protein required for normal actin organization and endocytosis; targeting subunit for protein phosphatase type 1; undergoes Crm1p-dependent nuclear-cytoplasmic shuttling; multicopy suppressor of clathrin deficiency
		DAmP_12	B	8		TR	S	M	M	3		YPR113W	Pis1 Phosphatidylinositol synthase; required for biosynthesis of phosphatidylinositol, which is a precursor for polyphosphoinositides, sphingolipids, and glycolipid anchors for some of the plasma membrane proteins
		DAmP_12	B	12		TR	S	M	M	3		YPR142C	Dubious open reading frame; unlikely to encode a functional protein, based on available experimental and comparative sequence data; partially overlaps the verified ORF RRP15, which is required for ribosomal RNA processing
		DAmP_2	D	11		TR	M	M	M	3		YOL123W	Hrp1 Subunit of cleavage factor I; cleavage factor I is a five-subunit complex required for the cleavage and polyadenylation of pre-mRNA 3' ends; RRM-containing heteronuclear RNA binding protein and hnRNPA/B family member that binds to poly (A) signal sequences; required for genome stability
		DAmP_2	H	4		TR	S	M	S	3		YBL004W	Utp20 Component of the small-subunit (SSU) processome; SSU processome is involved in the biogenesis of the 18S rRNA
		DAmP_2	H	11		S	S	S	TR	3		YBL035C	Pol12 B subunit of DNA polymerase alpha-primase complex; required for initiation of DNA replication during mitotic and premeiotic DNA synthesis; also functions in telomere capping and length regulation
		DAmP_3	E	11		TR	M	M	S	3		YCL052C	Pbn1 Component of glycosylphosphatidylinositol-mannosyltransferase I; essential component; required for the autocatalytic post-translational processing of the protease B precursor Prb1p; localizes to ER in lumenal orientation; homolog of mammalian PIG-X
		DAmP_3	G	2		TR	M	M	S	3		YDL014W	Nop1 Histone glutamine methyltransferase, modifies H2A at Q105 in nucleolus; component of the small subunit processome complex, which is required for processing of pre-18S rRNA; ortholog of mammalian fibrillarin; inviability of the null mutant is functionally complemented by human FBL
		DAmP_6	D	4		M	S	TR	M	3		YGR083C	Gcd2 Delta subunit of the translation initiation factor eIF2B; the guanine-nucleotide exchange factor for eIF2; activity subsequently regulated by phosphorylated eIF2; first identified as a negative regulator of GCN4 expression

## Sheet: Sheet2
		Legend: From all identified hits (Sheet1), only those annotated as ER-localized are shown. Identified components of the Hrd1 complex, previously known to have a role in ERAD of Gas1*, have been highlighted in green.
		position				run1	run2	run3	run4	total hits		Gene		SGD Description
		chr11_3	B	10		M	M	M	M	4		YKL212W		Sac1 Phosphatidylinositol phosphate (PtdInsP) phosphatase; involved in hydrolysis of PtdIns[4]P in the early and medial Golgi; regulated by interaction with Vps74p; ER localized transmembrane protein which cycles through the Golgi; involved in protein trafficking and processing, secretion, and cell wall maintenance; regulates sphingolipid biosynthesis through the modulation of PtdIns(4)P metaboli…
		chr12_2	C	3		S	S	S	M	4		YLR056W		Erg3 C-5 sterol desaturase; glycoprotein that catalyzes the introduction of a C-5(6) double bond into episterol, a precursor in ergosterol biosynthesis; transcriptionally down-regulated when ergosterol is in excess; mutants are viable, but cannot grow on non-fermentable carbon sources; substrate of HRD ubiquitin ligase; mutation is functionally complemented by human SC5D
		chr12_3	G	4		M	M	M	M	4		YLR207W		Hrd3 ER membrane protein that plays a central role in ERAD; forms HRD complex with Hrd1p and ER-associated protein degradation (ERAD) determinants that engages in lumen to cytosol communication and coordination of ERAD events
		chr13_2	B	4		S	M	M	M	4		YML029W		USA1 Scaffold subunit of the Hrd1p ubiquitin ligase that also promotes ligase oligomerization; involved in ER-associated protein degradation (ERAD); interacts with the U1 snRNP-specific protein, Snp1p
		chr13_2	F	9		M	M	M	M	4		YMR022W		UBC7 Ubiquitin conjugating enzyme, involved in the ER-associated protein degradation pathway; requires Cue1p for recruitment to the ER membrane; proposed to be involved in chromatin assembly
		chr14_4	G	5		M	M	M	M	4		YNR030W		Alg12 Alpha-1,6-mannosyltransferase localized to the ER; responsible for addition of alpha-1,6 mannose to dolichol-linked Man7GlcNAc2; acts in the dolichol pathway for N-glycosylation; human homolog ALG12 complements yeast null mutant
		chr2_4	E	9		S	S	M	M	4		YBR229C		Rot2/Gls2 Glucosidase II catalytic subunit; required to trim the final glucose in N-linked glycans; required for normal cell wall synthesis; mutations in rot2 suppress tor2 mutations, and are synthetically lethal with rot1 mutations
		chr4_8	D	2		M	M	M	S	4		YDR476C		Putative protein of unknown function; green fluorescent protein (GFP)-fusion protein localizes to the endoplasmic reticulum; YDR476C is not an essential gene
		chr7_5	C	11		M	M	M	M	4		YGR157W		Pem1/Cho2 Phosphatidylethanolamine methyltransferase (PEMT); catalyzes the first step in the conversion of phosphatidylethanolamine to phosphatidylcholine during the methylation pathway of phosphatidylcholine biosynthesis
		chr8_3	F	6		S	M	S	S	4		YHR204W		Htm1 Alpha-1,2-specific exomannosidase of the endoplasmic reticulum; involved in glycan trimming of both folded and misfolded glycoproteins; complexes with Pdi1p, and trims a mannose from Man8GlcNac2 glycans to generate Man7GlcNac2, an oligosaccharide signal on glycoproteins destined for ER-associated protein degradation; requires Pdi1p for stability and substrate recognition; human homolog EDEM1…
		DAmP_4	B	10		S	M	S	M	4		YDL212W		Shr3 Endoplasmic reticulum packaging chaperone; required for incorporation of amino acid permeases into COPII coated vesicles for transport to the cell surface
		chr13_5	C	10		NT	M	M	M	4		YMR264W		Cue1 Ubiquitin-binding protein; endoplasmic reticulum membrane protein that recruits the ubiquitin-conjugating enzyme Ubc7p to the ER where it functions in protein degradation; contains a CUE domain that binds ubiquitin to facilitate intramolecular monoubiquitination; CUE1 has a paralog, CUE4, that arose from the whole genome duplication
		DAmP_11	B	3		NT	M	S	S	4		YOR149C		Smp3/Las2 Alpha 1,2-mannosyltransferase; involved in glycosyl phosphatidyl inositol (GPI) biosynthesis; required for addition of the fourth, side branching mannose to the GPI core structure
		DAmP_6	A	12		NT	S	M	M	4		YGL142C		Gpi10 Integral membrane protein involved in GPI anchor synthesis; putative alpha 1,2 mannosyltransferase required for addition of the third mannose onto the glycosylphosphatidylinositol (GPI) core structure; human PIG-Bp is a functional homolog
		chr00_12	F	6		S	TR	M	S	3		YJR131W		Mns1 Alpha-1,2-mannosidase; involved in ER-associated protein degradation (ERAD); catalyzes the removal of one mannose residue from a glycosylated protein, converting the modification from Man9GlcNAc to Man8GlcNAc; catalyzes the last step in glycoprotein maturation in the ER and is critical for ER protein degradation
		chr00_15	B	8		TR	S	M	M	3		YFL042C		Lam5 Putative sterol transfer protein; one of six StART-like domain-containing proteins in yeast that may be involved in sterol transfer between intracellular membranes; conserved across eukaryotes; has both GRAM and StART-like (VASt) domains; localizes to membrane contact sites throughout the cell, including nucleus-vacuole junctions and ER-mitochondrial contact sites
		chr00_2	F	12		S	M	M	TR	3		YGR227W		Die2 Dolichyl-phosphoglucose-dependent alpha-1,2-glucosyltransferase; located in the ER; functions in pathway that synthesizes the dolichol-linked oligosaccharide precursor for N-linked protein glycosylation; has a role in regulation of ITR1 and INO1; human homolog ALG10B can complement yeast die2 null mutant
		chr00_5	E	5		TR	S	S	S	3		YER152C		Protein with 2-aminoadipate transaminase activity; shares amino acid similarity with the aminotransferases Aro8p and Aro9p; YER152C is not an essential gene
		chr00_5	F	6		TR	S	S	S	3		YER166W		Dnf1 Aminophospholipid translocase (flippase); type 4 P-type ATPase; involved in phospholipid translocation, contributing to endocytosis, protein transport, and cellular polarization; localizes primarily to the plasma membrane; localizes to the shmoo tip where it has a redundant role in the cellular response to mating pheromone; DNF1 has a paralog, DNF2, that arose from the whole genome duplicati…
		chr00_5	H	12		S	x	S	S	3		YMR058W		Fet3 Ferro-O2-oxidoreductase; multicopper oxidase that oxidizes ferrous (Fe2+) to ferric iron (Fe3+) for subsequent cellular uptake by transmembrane permease Ftr1p; required for high-affinity iron uptake and involved in mediating resistance to copper ion toxicity, belongs to class of integral membrane multicopper oxidases; protein abundance increases in response to DNA replication stress
		chr00_6	F	8		TR	S	S	M	3		YOL110W		Shr5 Palmitoyltransferase subunit; this complex adds a palmitoyl lipid moiety to heterolipidated substrates such as Ras1p and Ras2p through a thioester linkage; palmitoylation is required for Ras2p membrane localization; Palmitoyltransferase is composed of Shr5p and Erf2
		chr00_9	F	10		S	TR	M	M	3		YMR110C		Hfd1 Hexadecenal dehydrogenase; involved in the conversion of sphingosine 1-phosphate breakdown product hexadecenal to hexadecenoic acid; located in the mitochondrial outer membrane and also in lipid particles; human homolog ALDH3A2, a fatty aldehyde dehydrogenase (FALDH) mutated in neurocutaneous disorder Sjogren-Larsson syndrome, can complement yeast hfd1 mutant
		chr12_1	B	11		TR	S	M	M	3		YLL023C		Pom33 Transmembrane nucleoporin; involved in nuclear pore complex (NPC) distribution, assembly or stabilization; highly conserved across species, orthologous to human TMEM33 and paralogous to Per33p; protein abundance increases in response to DNA replication stress
		chr13_5	D	8		TR	S	S	S	3		YMR274C		Rce1 Type II CAAX prenyl protease; involved in the proteolysis and maturation of Ras and the a-factor mating pheromone
		chr15_2	E	8		M	TR	M	M	3		YOR152C		Atg40 Autophagy receptor with a role in endoplasmic reticulum degradation; involved specifically in autophagy of cortical and cytoplasmic ER in response to nitrogen starvation or rapamycin treatment; localizes to the cortical and cytoplasmic ER; similar to human FAM134B, which is also involved in ER autophagy and is associated with sensory neuropathy
		chr15_5	B	12		TR	M	M	M	3		YOL013C		Hrd1 Ubiquitin-protein ligase; functions in ER retention of misfolded proteins; required for ER-associated degradation (ERAD) of misfolded proteins; genetically linked to the unfolded protein response (UPR); regulated through association with Hrd3p; contains an H2 ring finger; likely plays a general role in targeting proteins that persistently associate with and potentially obstruct the ER-locali…
		chr16_5	D	8		S	TR	M	S	3		YPR149W		Nce102 Protein of unknown function; contains transmembrane domains; involved in secretion of proteins that lack classical secretory signal sequences; component of the detergent-insoluble glycolipid-enriched complexes (DIGs); NCE102 has a paralog, FHN1, that arose from the whole genome duplication
		chr2_3	C	5		TR	S	S	M	3		YBR106W		Pho88 Probable membrane protein; involved in phosphate transport; role in the maturation of secretory proteins; pho88 pho86 double null mutant exhibits enhanced synthesis of repressible acid phosphatase at high inorganic phosphate concentrations
		chr2_4	C	5		S	TR	M	M	3		YBR201W		Der1 ER membrane protein that promotes export of misfolded polypeptides; required for ER-associated protein degradation of misfolded or unassembled proteins; initiates export of aberrant polypeptides from ER lumen by threading them into ER membrane and routing them to Hrd1p for ubiquitylation; function normally requires N-terminal acetylation by NatB; N- and C- termini protrude into cytoplasm; si…
		chr4_5	G	4		S	x	M	M	3		YDR221W		Gtb1 Glucosidase II beta subunit, forms a complex with alpha subunit Rot2p; involved in removal of two glucose residues from N-linked glycans during glycoprotein biogenesis in the ER; relocalizes from ER to cytoplasm upon DNA replication stress
		chr7_3	C	8		TR	S	M	M	3		YGL226C-A		Ost5 Zeta subunit of the oligosaccharyltransferase complex of the ER lumen; complex catalyzes asparagine-linked glycosylation of newly synthesized proteins
		chr7_3	F	5		TR	S	S	S	3		YGL258W		Vel1 Protein of unknown function; highly induced in zinc-depleted conditions and has increased expression in NAP1 deletion mutants; VEL1 has a paralog, YOR387C, that arose from a single-locus duplication
		chr7_5	G	5		TR	S	S	M	3		YGR199W		Pmt6 Protein O-mannosyltransferase; transfers mannose from dolichyl phosphate-D-mannose to protein serine/threonine residues of secretory proteins; reaction is essential for cell wall rigidity; member of a family of mannosyltransferases
		DAmP_1	A	10		M	TR	S	S	3		YDL058W		Uso1 Essential protein involved in vesicle-mediated ER to Golgi transport; binds membranes and functions during vesicle docking to the Golgi; required for assembly of the ER-to-Golgi SNARE complex
		DAmP_3	E	11		TR	M	M	S	3		YCL052C		Pbn1 Component of glycosylphosphatidylinositol-mannosyltransferase I; essential component; required for the autocatalytic post-translational processing of the protease B precursor Prb1p; localizes to ER in lumenal orientation; homolog of mammalian PIG-X
		DAmP_12	B	8		TR	S	M	M	3		YPR113W		Pis1 Phosphatidylinositol synthase; required for biosynthesis of phosphatidylinositol, which is a precursor for polyphosphoinositides, sphingolipids, and glycolipid anchors for some of the plasma membrane proteins

## Sheet: Sheet3
Legend: Results from the second screen using GFP-Gas1* as reporter. Shown are results from automated measuring of GFP fluorescence with the entire newly created yeast library. Listed are descriptions of ORFs alongside the corresponding gene name. "Object" refers to number of cells identified per well. "Median intensity GFP" refers to the median obtained for each object in the well. "Median intens…
Group	Well	Objects	MedianIntensityGfp	MedianIntensityGfp (Normalized-well/plate)	ORF	Gene	Status
1	1A2	3		empty well	YBR160W	CDC28	empty well
1	1B6	3		empty well	Control-URA+	None	empty well
1	1B4	3		empty well	Control-his3d-GFPdC	None	empty well
1	1C1	4		empty well	Control-Blank	None	empty well
1	1C4	6		empty well	YBR205W	KTR3	empty well
1	1D19	2		empty well	YDL126C	CDC48	empty well
1	1D13	2		empty well	Control-his3d-GFPdC	None	empty well
1	1D6	6		empty well	YDR234W	LYS4	empty well
1	1E5	2		empty well	Control-Blank	None	empty well
1	1E20	1		empty well	Control-Blank	None	empty well
1	1F19	1		empty well	YDL185W	VMA1	empty well
1	1F4	3		empty well	YDR276C	PMP3	empty well
1	1G8	5		empty well	Control-his3d-GFPdC	None	empty well
1	1G10	1		empty well	Control-URA+	None	empty well
1	1H20	1		empty well	YDR358W	GGA1	empty well
1	1I4	3		empty well	YCL005W-A	VMA9	empty well
1	1I6	1		empty well	YCL007C	YCL007C	empty well
1	1K20	1		empty well	YCR009C	RVS161	empty well
1	1L12	5		empty well	Control-his3d-GFPdC	None	empty well
1	1L9	3		empty well	YDR040C	ENA1	empty well
1	1L5	2		empty well	Control-Blank	None	empty well
1	1M18	2		empty well	YCR037C	PHO87	empty well
1	1N21	1		empty well	Control-URA+	None	empty well
2	2A13	2		empty well	YEL033W	MTC7	empty well
2	2A19	2		empty well	YEL051W	VMA8	empty well
2	2A23	3		empty well	YEL064C	AVT2	empty well
2	2B6	1		empty well	Control-URA+	None	empty well
2	2B2	1		empty well	Control-his3d-SWAT	None	empty well
2	2C7	2		empty well	YER005W	YND1	empty well
2	2D24	5		empty well	YIL040W	APQ12	empty well
2	2D22	1		empty well	YIL039W	TED1	empty well
2	2D15	3		empty well	YGR206W	MVB12	empty well
2	2E1	1		empty well	Control-Blank	None	empty well
2	2E5	1		empty well	Control-Blank	None	empty well
2	2E20	2		empty well	Control-Blank	None	empty well
2	2F8	25		empty well	YIL046W-A	YIL046W-A	empty well
2	2G8	1		empty well	Control-his3d-GFPdC	None	empty well
2	2G10	2		empty well	Control-URA+	None	empty well
2	2I12	4		empty well	YGL226C-A	OST5	empty well
2	2J12	6		empty well	Control-Blank	None	empty well
2	2J7	4		empty well	YHL040C	ARN1	empty well
2	2K5	3		empty well	YFL026W	STE2	empty well
2	2K14	21		empty well	YGR031C-A	NAG1	empty well
2	2L24	1		empty well	YJL019W	MPS3	empty well
2	2L23	3		empty well	YHR053C	CUP1-1	empty well
2	2L5	8		empty well	Control-Blank	None	empty well
2	2M9	2		empty well	YFL068W	YFL068W	empty well
2	2N21	1		empty well	Control-URA+	None	empty well
2	2N16	7		empty well	YJL051W	IRC8	empty well
2	2N1	1		empty well	YHR055C	CUP1-2	empty well
2	2O7	4		empty well	YFR038W	IRC5	empty well
3	3A13	1		empty well	YJL091C	GWT1	empty well
3	3B6	2		empty well	Control-URA+	None	empty well
3	3B4	4		empty well	Control-his3d-GFPdC	None	empty well
3	3B1	5		empty well	YLR081W	GAL2	empty well
3	3C12	4		empty well	YKL212W	SAC1	empty well
3	3C20	5		empty well	Control-his3d-GFPdC	None	empty well
3	3D22	1		empty well	YML115C	VAN1	empty well
3	3D20	11		empty well	YML104C	MDM1	empty well
3	3E5	2		empty well	Control-Blank	None	empty well
3	3E20	1		empty well	Control-Blank	None	empty well
3	3G1	2		empty well	Control-Blank	None	empty well
3	3G10	1		empty well	Control-URA+	None	empty well
3	3H23	1		empty well	YDR470c	UGO1	empty well
3	3H6	21		empty well	YMR026C	PEX12	empty well
3	3J18	1		empty well	YMR097C	MTG1	empty well
3	3J12	2		empty well	Control-Blank	None	empty well
3	3K8	1		empty well	YOR211C	MGM1	empty well
3	3K23	22		empty well	YKL037W	AIM26	empty well
3	3L5	2		empty well	Control-Blank	None	empty well
3	3N23	1		empty well	YLR459W	GAB1	empty well
3	3N21	1		empty well	Control-URA+	None	empty well
3	3N19	1		empty well	Control-his3d-GFPdC	None	empty well
3	3O5	1		empty well	Control-his3d-GFPdC	None	empty well
3	3O12	1		empty well	YLR057W	MNL2	empty well
4	4A19	1		empty well	YMR300C	ADE4	empty well
4	4B15	1		empty well	YLR069C	MEF1	empty well
4	4B6	3		empty well	Control-URA+	None	empty well
4	4B4	1		empty well	Control-his3d-GFPdC	None	empty well
4	4C20	5		empty well	Control-his3d-GFPdC	None	empty well
4	4C22	5		empty well	YNR053C	NOG2	empty well
4	4E5	1		empty well	Control-Blank	None	empty well
4	4E20	1		empty well	Control-Blank	None	empty well
4	4F17	2		empty well	YJL102W	MEF2	empty well
4	4F5	1		empty well	YOR187W	TUF1	empty well
4	4G4	4		empty well	YOL023W	IFM1	empty well
4	4G9	1		empty well	YLR293C	GSP1	empty well
4	4G10	2		empty well	Control-URA+	None	empty well
4	4H22	1		empty well	YPR017C	DSS4	empty well
4	4I1	4		empty well	Control-Blank	None	empty well
4	4J21	1		empty well	YOR326W	MYO2	empty well
4	4J12	1		empty well	Control-Blank	None	empty well
4	4L12	5		empty well	Control-his3d-GFPdC	None	empty well
4	4L5	1		empty well	Control-Blank	None	empty well
4	4N21	1		empty well	Control-URA+	None	empty well
4	4N19	4		empty well	Control-his3d-GFPdC	None	empty well
4	4N13	2		empty well	YPL045W	VPS16	empty well
4	4N10	1		empty well	YPR139C	LOA1	empty well
5	5A5	2		empty well	YDL048C	STP4	empty well
5	5A8	5		empty well	YMR167W	MLH1	empty well
5	5A13	1		empty well	YBR236C	ABD1	empty well
5	5B6	2		empty well	URA+	None	empty well
5	5E19	1		empty well	YLR210W	CLB4	empty well
5	5E21	1		empty well	YOR359W	VTS1	empty well
5	5F18	1		empty well	YHR178W	STB5	empty well
5	5F6	1		empty well	YIL061C	SNP1	empty well
5	5F1	1		empty well	YJR105W	ADO1	empty well
5	5G10	2		empty well	URA+	None	empty well
5	5J19	2		empty well	YML068W	ITT1	empty well
5	5K1	3		empty well	Blank	None	empty well
5	5L22	1		empty well	YOR212W	STE4	empty well
5	5N21	2		empty well	URA+	None	empty well
5	5O4	1		empty well	YBR196C	PGI1	empty well
5	5O24	2		empty well	YBR020W	GAL1	empty well
5	5P11	2		empty well	YLR323C	CWC24	empty well
5	5P7	2		empty well	YBR202W	MCM7	empty well
6	6B6	4		empty well	URA+	None	empty well
6	6D12	1		empty well	YBR196C-B	YBR196C-B	empty well
6	6D8	1		empty well	YDR279W	RNH202	empty well
6	6E4	4		empty well	YKR079C	TRZ1	empty well
6	6E11	2		empty well	YMR185W	RTP1	empty well
6	6E16	1		empty well	YMR114C	YMR114C	empty well
6	6E19	5		empty well	YDR213W	UPC2	empty well
6	6F14	2		empty well	YJL111W	CCT7	empty well
6	6F7	3		empty well	YBR121C	GRS1	empty well
6	6F4	3		empty well	YDR381C-A	YDR381C-A	empty well
6	6F3	9		empty well	YMR095C	SNO1	empty well
6	6G3	25		empty well	YPR119W	CLB2	empty well
6	6G4	1		empty well	YGL011C	SCL1	empty well
6	6G7	23		empty well	YGL128C	CWC23	empty well
6	6G10	2		empty well	URA+	None	empty well
6	6G20	2		empty well	YER156C	YER156C	empty well
6	6H20	2		empty well	YFR044C	DUG1	empty well
6	6H12	4		empty well	YOR360C	PDE2	empty well
6	6I7	1		empty well	YHR054C	YHR054C	empty well
6	6I15	29		empty well	his3Δ1::SWAT / SWAT-SP	None	empty well
6	6I19	17		empty well	YER064C	VHR2	empty well
6	6I22	5		empty well	YNL053W	MSG5	empty well
6	6J12	3		empty well	YDR381W	YRA1	empty well
6	6J11	2		empty well	YNL040W	YNL040W	empty well
6	6K21	17		empty well	YBL068W	PRS4	empty well
6	6K24	1		empty well	YCR038C	BUD5	empty well
6	6L21	1		empty well	YDR375C	BCS1	empty well
6	6M9	22		empty well	YMR049C	ERB1	empty well
6	6M13	22		empty well	YPL178W	CBC2	empty well
6	6M15	28		empty well	YBL097W	BRN1	empty well
6	6M17	9		empty well	YDR253C	MET32	empty well
6	6M19	26		empty well	YHR146W	CRP1	empty well
6	6M20	3		empty well	YNL118C	DCP2	empty well
6	6M21	23		empty well	YCR015C	CTO1	empty well
6	6N21	1		empty well	URA+	None	empty well
6	6N10	2		empty well	YGL096W	TOS8	empty well
7	7A14	4		empty well	YBR200W	BEM1	empty well
7	7C4	1		empty well	YCR051W	YCR051W	empty well
7	7C13	1		empty well	YDR374C	PHO92	empty well
7	7E19	7		empty well	YKL214C	YRA2	empty well
7	7F16	1		empty well	YDL042C	SIR2	empty well
7	7G10	2		empty well	URA+	None	empty well
7	7G19	5		empty well	YDR475C	JIP4	empty well
7	7I6	1		empty well	YOR258W	HNT3	empty well
7	7I16	1		empty well	YLR143W	DPH6	empty well
7	7J19	1		empty well	YLR181C	VTA1	empty well
7	7L11	4		empty well	YCR073C	SSK22	empty well
7	7L5	2		empty well	Blank	None	empty well
7	7P10	1		empty well	YKL042W	SPC42	empty well
8	8B22	1		empty well	YLR321C	SFH1	empty well
8	8B6	1		empty well	URA+	None	empty well
8	8E18	1		empty well	YKL007W	CAP1	empty well
8	8E23	1		empty well	YKL110C	KTI12	empty well
8	8F9	1		empty well	YHR005C-A	TIM10	empty well
8	8H23	10		empty well	YLR340W	RPP0	empty well
8	8H11	1		empty well	YGL097W	SRM1	empty well
8	8H6	2		empty well	YBR049C	REB1	empty well
8	8H1	3		empty well	YNL167C	SKO1	empty well
8	8I22	1		empty well	YOR371C	GPB1	empty well
8	8K4	2		empty well	YDL159C-B	YDL159C-B	empty well
8	8N21	1		empty well	URA+	None	empty well
8	8N15	1		empty well	YNL076W	MKS1	empty well
8	8N8	1		empty well	YKL074C	MUD2	empty well
8	8N7	2		empty well	YPR137W	RRP9	empty well
9	9A12	2		empty well	YNL233W	BNI4	empty well
9	9A22	1		empty well	YJL164C	TPK1	empty well
9	9B8	1		empty well	YAL003W	EFB1	empty well
9	9B6	2		empty well	URA+	None	empty well
9	9C2	3		empty well	YIL062C	ARC15	empty well
9	9E5	3		empty well	Blank	None	empty well
9	9E18	4		empty well	YDL155W	CLB3	empty well
9	9E20	1		empty well	Blank	None	empty well
9	9G10	1		empty well	URA+	None	empty well
9	9H20	1		empty well	YNR032W	PPG1	empty well
9	9I14	1		empty well	YPL189C-A	COA2	empty well
9	9I20	2		empty well	YMR228W	MTF1	empty well
9	9K16	3		empty well	YGR276C	RNH70	empty well
9	9L5	1		empty well	Blank	None	empty well
9	9N20	1		empty well	YOR361C	PRT1	empty well
9	9O2	2		empty well	YGL019W	CKB1	empty well
9	9P18	7		empty well	YLR132C	USB1	empty well
9	9P16	2		empty well	YPR015C	YPR015C	empty well
9	9P3	2		empty well	YGL103W	RPL28	empty well
10	10A22	2		empty well	YAL034C	FUN19	empty well
10	10B12	12		empty well	YHR172W	SPC97	empty well
10	10B10	26		empty well	YGR273C	YGR273C	empty well
10	10B2	1		empty well	his3Δ1::SWAT / SWAT-SP	None	empty well
10	10B1	1		empty well	YBL057C	PTH2	empty well
10	10C2	1		empty well	YDR117C	TMA64	empty well
10	10D19	1		empty well	YDL216C	RRI1	empty well
10	10E19	2		empty well	YGL256W	ADH4	empty well
10	10G10	3		empty well	URA+	None	empty well
10	10H9	2		empty well	YCR097W	HMRA1	empty well
10	10H8	1		empty well	YFL044C	OTU1	empty well
10	10H3	1		empty well	YOR302W	YOR302W	empty well
10	10L5	2		empty well	Blank	None	empty well
10	10N2	1		empty well	YEL035C	UTR5	empty well
11	11B6	2		empty well	URA+	None	empty well
11	11B3	3		empty well	YIL156W	UBP7	empty well
11	11D2	1		empty well	YOL001W	PHO80	empty well
11	11G9	2		empty well	YKL166C	TPK3	empty well
11	11G10	1		empty well	URA+	None	empty well
11	11H19	1		empty well	YGL121C	GPG1	empty well
11	11I6	7		empty well	YKR024C	DBP7	empty well
11	11J19	1		empty well	YJR033C	RAV1	empty well
11	11J18	9		empty well	YGR268C	HUA1	empty well
11	11J10	1		empty well	YNL269W	BSC4	empty well
11	11J2	1		empty well	Blank	None	empty well
11	11L5	2		empty well	Blank	None	empty well
11	11N2	2		empty well	YBR195C	MSI1	empty well
12	12A17	6		empty well	YMR137C	PSO2	empty well
12	12A18	14		empty well	YJL016W	YJL016W	empty well
12	12A20	6		empty well	YCL064C	CHA1	empty well
12	12B19	16		empty well	YKR048C	NAP1	empty well
12	12B18	2		empty well	YMR240C	CUS1	empty well
12	12C19	5		empty well	YPR144C	NOC4	empty well
12	12C20	27		empty well	his3Δ1::GFPdC	None	empty well
12	12C22	2		empty well	YGR119C	NUP57	empty well
12	12C24	1		empty well	YGR052W	FMP48	empty well
12	12D21	22		empty well	YDR341C	YDR341C	empty well
12	12D20	3		empty well	YPL107W	YPL107W	empty well
12	12F23	7		empty well	YPR162C	ORC4	empty well
12	12F22	8		empty well	YNR029C	YNR029C	empty well
12	12F21	22		empty well	YEL070W	DSF1	empty well
12	12F14	4		empty well	YLR305C	STT4	empty well
12	12F13	21		empty well	YOR061W	CKA2	empty well
12	12F5	2		empty well	YAL011W	SWC3	empty well
12	12G3	1		empty well	YIR021W	MRS1	empty well
12	12G6	29		empty well	his3Δ1::SWAT / SWAT-SP	None	empty well
12	12H17	1		empty well	YDL198C	GGC1	empty well
12	12H15	1		empty well	YDR268W	MSW1	empty well
12	12I6	26		empty well	YER053C	PIC2	empty well
12	12I8	1		empty well	YPL184C	MRN1	empty well
12	12J1	2		empty well	YNL107W	YAF9	empty well
12	12K1	1		empty well	YDL229W	SSB1	empty well
12	12K18	1		empty well	YOR017W	PET127	empty well
12	12M1	1		empty well	YKR096W	ESL2	empty well
12	12M16	3		empty well	YDL246C	SOR2	empty well
12	12N2	1		empty well	YIL091C	UTP25	empty well
12	12O8	4		empty well	YKL168C	KKQ8	empty well
12	12O10	8		empty well	YBR072W	HSP26	empty well
12	12O11	6		empty well	YPR132W	RPS23B	empty well
12	12O12	3		empty well	YHR116W	COX23	empty well
12	12O13	1		empty well	YAR002W	NUP60	empty well
12	12O14	2		empty well	YML049C	RSE1	empty well
12	12O15	1		empty well	YNL132W	KRE33	empty well
12	12O16	9		empty well	YGR234W	YHB1	empty well
12	12O17	5		empty well	YJR112W	NNF1	empty well
12	12O18	3		empty well	YMR004W	MVP1	empty well
12	12O19	4		empty well	YHR031C	RRM3	empty well
12	12O20	6		empty well	YPL157W	TGS1	empty well
12	12O21	5		empty well	YDR130C	FIN1	empty well
12	12O22	10		empty well	YPL203W	TPK2	empty well
12	12O24	2		empty well	YPR171W	BSP1	empty well
12	12P24	4		empty well	YOR276W	CAF20	empty well
12	12P23	6		empty well	YKL160W	ELF1	empty well
12	12P22	5		empty well	YER036C	ARB1	empty well
12	12P21	3		empty well	YLR333C	RPS25B	empty well
12	12P20	1		empty well	YJL143W	TIM17	empty well
12	12P19	2		empty well	YNL330C	RPD3	empty well
12	12P16	13		empty well	YBR071W	YBR071W	empty well
12	12P15	3		empty well	YOR054C	VHS3	empty well
12	12P11	3		empty well	YKR059W	TIF1	empty well
12	12P9	2		empty well	YHR070W	TRM5	empty well
12	12P8	6		empty well	YLR466W	YRF1-4	empty well
12	12P7	2		empty well	YBR230W-A	YBR230W-A	empty well
12	12P6	1		empty well	YLR369W	SSQ1	empty well
12	12P5	7		empty well	YNL209W	SSB2	empty well
12	12P4	24		empty well	YJR110W	YMR1	empty well
12	12P3	14		empty well	YJL122W	ALB1	empty well
12	12P2	24		empty well	YPR085C	ASA1	empty well
12	12P1	14		empty well	YGR150C	CCM1	empty well
13	13A4	1		empty well	YKR076W	ECM4	empty well
13	13D23	1		empty well	YIL102C	YIL102C	empty well
13	13F9	1		empty well	YFL053W	DAK2	empty well
13	13G10	2		empty well	URA+	None	empty well
13	13L22	1		empty well	YDR224C	HTB1	empty well
13	13L21	1		empty well	YLR249W	YEF3	empty well
13	13M3	1		empty well	YIL052C	RPL34B	empty well
13	13M10	1		empty well	YPL013C	MRPS16	empty well
13	13M12	1		empty well	YBL030C	PET9	empty well
13	13O24	1		empty well	YHR081W	LRP1	empty well
13	13P1	2		empty well	YHR103W	SBE22	empty well
14	14A18	2		empty well	YOL034W	SMC5	empty well
14	14B24	1		empty well	YMR286W	MRPL33	empty well
14	14C12	4		empty well	YER050C	RSM18	empty well
14	14D16	2		empty well	YMR001C-A	YMR001C-A	empty well
14	14E1	1		empty well	YDL080C	THI3	empty well
14	14F16	2		empty well	YJR065C	ARP3	empty well
14	14F9	2		empty well	YHR148W	IMP3	empty well
14	14G10	1		empty well	URA+	None	empty well
14	14G11	1		empty well	YBR191W	RPL21A	empty well
14	14G14	1		empty well	YJL054W	TIM54	empty well
14	14H19	2		empty well	YER086W	ILV1	empty well
14	14H18	1		empty well	YOR004W	UTP23	empty well
14	14I4	1		empty well	YKL170W	MRPL38	empty well
14	14I14	1		empty well	BLANK	None	empty well
14	14I16	1		empty well	BLANK	None	empty well
14	14J20	1		empty well	BLANK	None	empty well
14	14J16	1		empty well	BLANK	None	empty well
14	14J11	1		empty well	BLANK	None	empty well
14	14J9	2		empty well	BLANK	None	empty well
14	14J2	1		empty well	BLANK	None	empty well
14	14K12	2		empty well	BLANK	None	empty well
14	14K18	1		empty well	BLANK	None	empty well
14	14K20	1		empty well	BLANK	None	empty well
14	14K22	1		empty well	BLANK	None	empty well
14	14L20	1		empty well	BLANK	None	empty well
14	14L15	1		empty well	BLANK	None	empty well
14	14M1	1		empty well	BLANK	None	empty well
14	14M6	1		empty well	BLANK	None	empty well
14	14M10	1		empty well	BLANK	None	empty well
14	14M18	1		empty well	BLANK	None	empty well
14	14M24	1		empty well	BLANK	None	empty well
14	14N21	1		empty well	URA+	None	empty well
14	14N18	1		empty well	BLANK	None	empty well
14	14N14	1		empty well	BLANK	None	empty well
14	14N11	1		empty well	BLANK	None	empty well
14	14N10	2		empty well	BLANK	None	empty well
14	14N4	1		empty well	BLANK	None	empty well
14	14O6	1		empty well	BLANK	None	empty well
14	14O7	1		empty well	BLANK	None	empty well
14	14O12	1		empty well	BLANK	None	empty well
14	14O18	1		empty well	BLANK	None	empty well
14	14P22	1		empty well	BLANK	None	empty well
14	14P4	1		empty well	BLANK	None	empty well
16	16B8	1		empty well	#N/A	#N/A	empty well
16	16C12	1		empty well	YLR090W	XDJ1	empty well
16	16E8	1		empty well	YIL031W	ULP2	empty well
16	16E23	27		empty well	YDL088C	ASM4	empty well
16	16F15	2		empty well	YOR150W	MRPL23	empty well
16	16G9	27		empty well	YLL019C	KNS1	empty well
16	16G22	23		empty well	YGR292W	MAL12	empty well
16	16I19	21		empty well	YNL222W	SSU72	empty well
16	16K7	17		empty well	YDR310C	SUM1	empty well
16	16M13	30		empty well	YMR280C	CAT8	empty well
16	16N14	28		empty well	YGR027C	RPS25A	empty well
16	16N11	30		empty well	YMR073C	IRC21	empty well
16	16N7	19		empty well	YNL025C	SSN8	empty well
16	16N4	24		empty well	YDL214C	PRR2	empty well
16	16O11	28		empty well	YPR132W	RPS23B	empty well
16	16O12	29		empty well	YHR116W	COX23	empty well
16	16O18	27		empty well	YMR004W	MVP1	empty well
16	16O21	23		empty well	YDR130C	FIN1	empty well
16	16O22	28		empty well	YPL203W	TPK2	empty well
16	16P4	28		empty well	YJR110W	YMR1	empty well
16	16P1	24		empty well	YGR150C	CCM1	empty well
17	17B6	1		empty well	URA+	None	empty well
17	17D17	2		empty well	YCR107W	AAD3	empty well
17	17E18	3		empty well	YGR140W	CBF2	empty well
17	17F22	1		empty well	YDR301W	CFT1	empty well
17	17F9	1		empty well	YFL053W	DAK2	empty well
17	17J20	3		empty well	YLL011W	SOF1	empty well
17	17J2	1		empty well	YOL058W	ARG1	empty well
17	17K3	2		empty well	YJL092W	SRS2	empty well
17	17L22	1		empty well	YDR224C	HTB1	empty well
17	17N18	26		empty well	YHR170W	NMD3	empty well
17	17N12	2		empty well	YLR227C	ADY4	empty well
17	17O8	1		empty well	YPR061C	JID1	empty well
17	17O20	30		empty well	YNL082W	PMS1	empty well
17	17P10	1		empty well	YOR209C	NPT1	empty well
18	18B21	1		empty well	YNL069C	RPL16B	empty well
18	18B10	1		empty well	YDL133C-A	RPL41B	empty well
18	18C3	1		empty well	Blank	None	empty well
18	18D18	1		empty well	YHR062C	RPP1	empty well
18	18E7	19		empty well	YJL110C	GZF3	empty well
18	18E8	1		empty well	YGL240W	DOC1	empty well
18	18E11	1		empty well	YLR398C	SKI2	empty well
18	18E13	21		empty well	YPR082C	DIB1	empty well
18	18G10	2		empty well	URA+	None	empty well
18	18G14	1		empty well	YJL054W	TIM54	empty well
18	18G21	31		empty well	YBR031W	RPL4A	empty well
18	18H21	23		empty well	YCL067C	HMLALPHA2	empty well
18	18I12	1		empty well	YOR020C	HSP10	empty well
18	18J21	1		empty well	BLANK	None	empty well
18	18K4	1		empty well	BLANK	None	empty well
18	18K9	1		empty well	BLANK	None	empty well
18	18K10	1		empty well	BLANK	None	empty well
18	18K11	1		empty well	BLANK	None	empty well
18	18L24	1		empty well	BLANK	None	empty well
18	18L18	1		empty well	BLANK	None	empty well
18	18L16	1		empty well	BLANK	None	empty well
18	18L15	1		empty well	BLANK	None	empty well
18	18L14	1		empty well	BLANK	None	empty well
18	18L7	1		empty well	BLANK	None	empty well
18	18L1	2		empty well	BLANK	None	empty well
18	18M12	2		empty well	BLANK	None	empty well
18	18M23	1		empty well	BLANK	None	empty well
18	18N19	24		empty well	his3Δ1::GFPdC	None	empty well
18	18N7	1		empty well	BLANK	None	empty well
18	18N4	1		empty well	BLANK	None	empty well
18	18N2	1		empty well	BLANK	None	empty well
18	18N1	1		empty well	BLANK	None	empty well
18	18O4	1		empty well	BLANK	None	empty well
18	18O9	1		empty well	BLANK	None	empty well
18	18O12	1		empty well	BLANK	None	empty well
18	18O18	1		empty well	BLANK	None	empty well
18	18P16	1		empty well	BLANK	None	empty well
18	18P15	1		empty well	BLANK	None	empty well
18	18P12	1		empty well	BLANK	None	empty well
18	18P3	1		empty well	BLANK	None	empty well
19	19A3	30		empty well	YBL038W	MRPL16	empty well
19	19A5	19		empty well	YBL064C	PRX1	empty well
19	19A8	11		empty well	YBL099W	ATP1	empty well
19	19A21	29		empty well	YCL004W	PGS1	empty well
19	19B14	13		empty well	YCR071C	IMG2	empty well
19	19B13	18		empty well	YCR046C	IMG1	empty well
19	19B12	25		empty well	YCR024C	SLM5	empty well
19	19B5	28		empty well	YCR003W	MRPL32	empty well
19	19B3	3		empty well	YBR263W	SHM1	empty well
19	19C14	9		empty well	YDR316W	OMS1	empty well
19	19C19	22		empty well	YDR347W	MRP1	empty well
19	19D14	29		empty well	YER154W	OXA1	empty well
19	19E13	21		empty well	YGL143C	MRF1	empty well
19	19F13	28		empty well	YHR051W	COX6	empty well
19	19F8	27		empty well	YHR147C	MRPL6	empty well
19	19F7	27		empty well	YHR120W	MSH1	empty well
19	19G2	12		empty well	YJL209W	CBP1	empty well
19	19G10	1		empty well	YJR122W	IBA57	empty well
19	19H13	24		empty well	YKR006C	MRPL13	empty well
19	19I23	19		empty well	YMR072W	ABF2	empty well
19	19J11	19		empty well	YMR098C	ATP25	empty well
19	19K1	2		empty well	YOR108W	LEU9	empty well
19	19K3	28		empty well	YOR215C	AIM41	empty well
19	19K4	30		empty well	YOR350C	MNE1	empty well
19	19K18	27		empty well	YPR067W	ISA2	empty well
19	19K24	30		empty well	YOR232W	MGE1	empty well
19	19L13	26		empty well	YPL097W	MSY1	empty well
19	19L3	20		empty well	YPL168W	MRX4	empty well
19	19M12	31		empty well	YOL059W	GPD2	empty well
19	19M15	19		empty well	YNL247W	YNL247W	empty well
19	19N23	29		empty well	YHR038W	RRF1	empty well
19	19N22	29		empty well	YDR178W	SDH4	empty well
19	19N21	1		empty well	URA+	None	empty well
19	19N16	15		empty well	YJL060W	BNA3	empty well
19	19O15	27		empty well	YBR044C	TCM62	empty well
19	19O17	24		empty well	YMR301C	ATM1	empty well
19	19O19	28		empty well	YDR511W	SDH7	empty well
19	19O21	19		empty well	YJL045W	YJL045W	empty well
19	19O22	15		empty well	YDR430C	CYM1	empty well
19	19O23	27		empty well	YJL096W	MRPL49	empty well
19	19O24	26		empty well	YMR302C	YME2	empty well
12	12A4	318	202.333	1.59723	YEL039C	CYC7	Hit
4	4P12	62	492.46	1.56073	YPR181C	SEC23	Hit
3	3B3	134	402.376	1.48096	YLR087C	CSF1	Hit
3	3C6	167	401.227	1.47674	YDR517W	GRH1	Hit
7	7I3	140	487.818	1.46108	YNL148C	ALF1	Hit
4	4D7	117	457.138	1.44878	YOR157C	PUP1	Hit
4	4A1	231	456.341	1.44626	YMR264W	CUE1	Hit
12	12G2	49	180.04	1.42125	YNL239W	LAP3	Hit
11	11H5	161	450.666	1.41789	YDL224C	WHI4	Hit
2	2A16	123	451.866	1.39899	YGL054C	ERV14	Hit
19	19J13	36	211.809	1.39553	YMR115W	MGR3	Hit
3	3B15	189	375.522	1.38213	YLR114C	AVL9	Hit
16	16L24	49	199.088	1.37293	YIL055C	YIL055C	Hit
5	5O7	60	436.569	1.36752	YKL189W	HYM1	Hit
3	3B5	107	370.618	1.36408	YLR088W	GAA1	Hit
9	9L23	61	431.288	1.36264	YLR073C	RFU1	Hit
5	5D23	77	432.011	1.35325	YDR330W	UBX5	Hit
4	4O9	114	426.322	1.35112	YNL287W	SEC21	Hit
2	2H6	116	434.342	1.34474	YIL095W	PRK1	Hit
19	19K21	58	202.218	1.33233	YOR022C	YOR022C	Hit
3	3A10	198	360.918	1.32838	YKL174C	TPO5	Hit
5	5J6	53	424.057	1.32833	YPL115C	BEM3	Hit
4	4E9	204	419.042	1.32805	YNL049C	SFB2	Hit
9	9P19	123	417.718	1.31976	YGR186W	TFG1	Hit
3	3C4	144	355.357	1.30791	YMR134W	ERG29	Hit
3	3A19	245	354.967	1.30647	YBR086C	IST2	Hit
3	3A16	229	354.941	1.30638	YKL179C	COY1	Hit
13	13F21	118	208.375	1.30541	YLR115W	CFT2	Hit
19	19D16	33	197.913	1.30397	YFL036W	RPO41	Hit
3	3A2	190	353.763	1.30204	YKL146W	AVT3	Hit
16	16P23	49	188.188	1.29776	YKL160W	ELF1	Hit
3	3F1	92	351.774	1.29472	YLR208W	SEC13	Hit
3	3A4	209	350.345	1.28946	YKL157W	APE2	Hit
1	1D15	250	399.771	1.28793	YDL122W	UBP1	Hit
8	8A13	222	407.904	1.28399	YJL128C	PBS2	Hit
2	2G9	211	414.667	1.28382	YER094C	PUP3	Hit
17	17F21	57	189.275	1.28326	YLR115W	CFT2	Hit
11	11G20	132	406.595	1.27924	YLR006C	SSK1	Hit
3	3B11	113	346.578	1.2756	YLR100W	ERG27	Hit
3	3B19	220	346.433	1.27506	YOL009C	MDM12	Hit
3	3D13	122	346.417	1.27501	Control-his3d-GFPdC	None	Hit
3	3B9	139	346.304	1.27459	YLR093C	NYV1	Hit
6	6F5	160	399.66	1.27276	YML098W	TAF13	Hit
2	2B19	128	409.401	1.26752	YGR172C	YIP1	Hit
3	3B12	112	344.158	1.26669	YML052W	SUR7	Hit
18	18G3	74	186.781	1.26611	YLR341W	SPO77	Hit
3	3B23	137	343.421	1.26398	YLR138W	NHA1	Hit
13	13J1	126	201.561	1.26272	YKR041W	YKR041W	Hit
9	9K23	79	399.3	1.26157	YJR093C	FIP1	Hit
3	3A3	214	342.416	1.26028	YJL127C-B	YJL127C-B	Hit
3	3B21	148	342.112	1.25916	YLR130C	ZRT2	Hit
17	17F3	46	185.497	1.25765	YHR023W	MYO1	Hit
2	2H12	162	406.172	1.25752	YIL109C	SEC24	Hit
1	1M16	202	389.969	1.25635	YCR034W	ELO2	Hit
3	3C9	209	341.332	1.25629	YJL196C	ELO1	Hit
9	9O23	98	397.532	1.25599	YHR200W	RPN10	Hit
1	1O23	166	389.084	1.2535	YBR159W	IFA38	Hit
3	3A1	259	340.497	1.25322	YJL123C	MTC1	Hit
16	16O4	38	181.719	1.25315	YOR255W	OSW1	Hit
19	19I2	53	189.962	1.25159	YLR089C	ALT1	Hit
1	1M24	186	387.578	1.24864	YCR067C	SED4	Hit
3	3A24	172	339.249	1.24862	YKL196C	YKT6	Hit
9	9H12	138	395.145	1.24844	YPL020C	ULP1	Hit
7	7O19	124	415.899	1.24567	YPL174C	NIP100	Hit
3	3B13	188	338.323	1.24521	YLR109W	AHP1	Hit
5	5O12	71	395.581	1.23913	YNL204C	SPS18	Hit
16	16F9	64	179.354	1.23685	YGR215W	RSM27	Hit
3	3C14	143	335.901	1.2363	YKL217W	JEN1	Hit
13	13M13	222	197.279	1.23589	YER130C	COM2	Hit
10	10F14	115	389.645	1.23462	YLR096W	KIN2	Hit
19	19C2	221	187.364	1.23447	YDL130W-A	STF1	Hit
3	3B7	167	335.385	1.2344	YLR092W	SUL2	Hit
11	11A4	221	391.929	1.23309	YGL171W	ROK1	Hit
17	17C11	157	181.814	1.23268	YMR277W	FCP1	Hit
13	13C11	80	196.465	1.23079	YMR277W	FCP1	Hit
18	18A23	86	181.549	1.23064	YNL168C	FMP41	Hit
16	16E2	65	178.03	1.22772	YDR348C	PAL1	Hit
3	3B2	137	333.568	1.22772	Control-his3d-SWAT	None	Hit
19	19K5	53	186.175	1.22663	YPL060W	MFM1	Hit
13	13L13	84	195.463	1.22452	YPL211W	NIP7	Hit
17	17J5	82	180.534	1.224	YFR003C	YPI1	Hit
10	10O19	100	386.202	1.22371	YOR014W	RTS1	Hit
17	17P11	79	180.417	1.22321	YDR443C	SSN2	Hit
8	8K5	226	388.114	1.22169	YML117W	NAB6	Hit
3	3C18	140	331.832	1.22132	Control-his3d-SWAT	None	Hit
3	3A18	215	331.546	1.22027	YKL183C-A	YKL183C-A	Hit
10	10A24	192	385.002	1.21991	YEL038W	UTR4	Hit
5	5G11	125	389.353	1.21962	YMR230W-A	YMR230W-A	Hit
15	15A9	316	188.988	1.21955	YAL039C	CYC3	Hit
9	9J16	107	385.957	1.21941	YBR275C	RIF1	Hit
5	5F7	111	389.116	1.21888	YMR039C	SUB1	Hit
17	17K15	76	179.593	1.21762	YGL216W	KIP3	Hit
3	3A8	205	330.393	1.21603	YKL173W	SNU114	Hit
3	3C15	144	330.237	1.21545	YJL205C	NCE101	Hit
9	9H16	78	384.689	1.21541	YDL129W	YDL129W	Hit
16	16M4	75	176.234	1.21533	YDL002C	NHP10	Hit
2	2O16	194	392.48	1.21513	YGR134W	CAF130	Hit
9	9F12	133	384.568	1.21503	YOL089C	HAL9	Hit
16	16I1	39	176.155	1.21478	YOR347C	PYK2	Hit
3	3D5	163	329.947	1.21439	YLR151C	PCD1	Hit
17	17H13	81	179.058	1.214	YDR122W	KIN1	Hit
3	3L7	68	329.715	1.21353	YLR371W	ROM2	Hit
6	6H16	127	380.92	1.21308	YML114C	TAF8	Hit
3	3A20	200	329.54	1.21289	YKL187C	FAT3	Hit
12	12J8	139	153.562	1.21222	YCR030C	SYP1	Hit
4	4C8	151	382.495	1.21222	YNR035C	ARC35	Hit
8	8A20	214	384.654	1.21081	YPL171C	OYE3	Hit
3	3A15	216	328.895	1.21052	YNL131w	TOM22	Hit
19	19K14	31	183.674	1.21016	YOR226C	ISU2	Hit
4	4A20	164	381.657	1.20956	YNR013C	PHO91	Hit
19	19N19	39	183.574	1.20949	his3Δ1::GFPdC	None	Hit
7	7A4	229	403.765	1.20933	YDR379W	RGA2	Hit
12	12F9	62	153.172	1.20915	YGR215W	RSM27	Hit
17	17L13	55	178.296	1.20883	YPL211W	NIP7	Hit
3	3E7	155	328.374	1.2086	YJR001W	AVT1	Hit
19	19L1	45	183.279	1.20756	YOR356W	CIR2	Hit
7	7A9	266	403.041	1.20716	YNL197C	WHI3	Hit
7	7A3	221	402.687	1.2061	YPL075W	GCR1	Hit
3	3B14	144	327.566	1.20562	YML054C	CYB2	Hit
2	2I23	174	389.228	1.20506	YFL005W	SEC4	Hit
10	10A15	238	380.172	1.2046	YOR025W	HST3	Hit
4	4O16	75	379.874	1.20391	YPL234C	VMA11	Hit
4	4C2	183	379.5	1.20273	YNR021W	YNR021W	Hit
16	16O16	49	174.101	1.20062	YGR234W	YHB1	Hit
6	6I5	45	376.95	1.20044	YGR178C	PBP1	Hit
2	2L15	164	387.445	1.19954	YHR039C	MSC7	Hit
3	3C21	174	325.863	1.19935	YJL212C	OPT1	Hit
9	9O21	53	379.248	1.19822	YMR321C	YMR321C	Hit
3	3A6	161	325.416	1.19771	YKL165C	MCD4	Hit
16	16M14	48	173.493	1.19643	YPL031C	PHO85	Hit
16	16E9	36	173.318	1.19522	YER158C	YER158C	Hit
3	3J23	121	324.635	1.19484	YLR360W	VPS38	Hit
3	3G15	46	324.14	1.19301	YJR076C	CDC11	Hit
3	3A22	195	323.878	1.19205	YKL188C	PXA2	Hit
16	16G19	35	172.813	1.19174	YDR156W	RPA14	Hit
2	2H9	163	384.859	1.19154	YGR295C	COS6	Hit
11	11B5	184	378.606	1.19118	YNR009W	NRM1	Hit
17	17N9	49	175.651	1.1909	YML095C	RAD10	Hit
8	8B7	175	378.158	1.19036	YPR111W	DBF20	Hit
3	3E21	101	323.332	1.19004	YJR031C	GEA1	Hit
3	3B8	154	323.237	1.18969	YML047C	PRM6	Hit
3	3D4	150	323.137	1.18932	YJL001W	PRE3	Hit
9	9N17	70	376.404	1.18923	his3Δ1::SWAT / SWAT-SP	None	Hit
8	8A12	298	377.773	1.18914	YOL015W	IRC10	Hit
8	8A15	319	377.193	1.18732	YEL026W	SNU13	Not hit
3	3C10	185	322.487	1.18693	YKL209C	STE6	Not hit
4	4D1	125	374.158	1.1858	YOR115C	TRS33	Not hit
18	18G9	40	174.701	1.18422	YOL017W	ESC8	Not hit
3	3G2	121	321.628	1.18377	YKR046C	PET10	Not hit
16	16L16	48	171.358	1.1817	YML020W	YML020W	Not hit
1	1J16	109	366.555	1.18092	YDR388W	RVS167	Not hit
11	11A8	163	375.344	1.18091	YOL116W	MSN1	Not hit
17	17J4	49	174.093	1.18033	YHR134W	WSS1	Not hit
3	3B20	180	320.639	1.18013	YML064C	TEM1	Not hit
3	3C5	118	320.562	1.17984	YJL193W	YJL193W	Not hit
2	2B9	167	380.757	1.17883	YGR157W	CHO2	Not hit
3	3B18	150	320.155	1.17835	YML059C	NTE1	Not hit
18	18O5	40	173.736	1.17768	his3Δ1::GFPdC	None	Not hit
2	2H17	194	380.147	1.17695	YHL016C	DUR3	Not hit
12	12I19	103	149.07	1.17676	YNL222W	SSU72	Not hit
15	15L12	136	182.307	1.17644	YOR374W	ALD4	Not hit
15	15L12	136	182.307	1.17644	YOR374W	ALD4	Not hit
2	2D13	175	379.867	1.17608	Control-his3d-GFPdC	None	Not hit
16	16M1	86	170.49	1.17572	YKR096W	ESL2	Not hit
1	1F14	260	364.879	1.17552	YDR297W	SUR2	Not hit
6	6A14	120	369.032	1.17522	YOR124C	UBP2	Not hit
9	9D19	161	371.949	1.17516	YPR135W	CTF4	Not hit
8	8A7	270	373.096	1.17442	YOR119C	RIO1	Not hit
5	5L3	66	374.91	1.17438	YDR309C	GIC2	Not hit
9	9I23	107	371.614	1.1741	YOR058C	ASE1	Not hit
6	6A17	216	368.332	1.17299	YOR204W	DED1	Not hit
8	8A6	281	372.575	1.17278	YBR126C	TPS1	Not hit
16	16N12	33	170.032	1.17256	YGR085C	RPL11B	Not hit
8	8B9	195	371.912	1.1707	YDR251W	PAM1	Not hit
3	3D1	135	318.038	1.17056	YLR145W	RMP1	Not hit
3	3B17	155	317.888	1.17	YLR119W	SRN2	Not hit
13	13C6	89	186.73	1.16981	YBL031W	SHE1	Not hit
3	3G13	110	317.817	1.16974	YJR073C	OPI3	Not hit
11	11L14	119	371.714	1.16949	YMR199W	CLN1	Not hit
6	6L17	98	367.101	1.16907	YGL238W	CSE1	Not hit
17	17E23	48	172.348	1.1685	YPL056C	LCL1	Not hit
17	17H15	119	172.304	1.1682	YKR004C	ECM9	Not hit
8	8A11	270	371.058	1.16801	YDR378C	LSM6	Not hit
3	3D2	93	317.338	1.16798	YML071C	COG8	Not hit
1	1D4	181	362.533	1.16796	YDR233C	RTN1	Not hit
5	5G12	142	372.605	1.16716	YPL269W	KAR9	Not hit
16	16P2	35	169.159	1.16654	YPR085C	ASA1	Not hit
3	3B16	133	316.876	1.16628	YML055W	SPC2	Not hit
3	3C3	154	316.874	1.16627	YJL185C	ATG36	Not hit
13	13H13	166	186.106	1.1659	YDR122W	KIN1	Not hit
3	3B10	115	316.761	1.16586	YML048W	GSF2	Not hit
19	19N4	52	176.781	1.16474	YCR028C-A	RIM1	Not hit
3	3A12	148	316.413	1.16457	YKL175W	ZRT3	Not hit
3	3A14	214	316.165	1.16366	YKL178C	STE3	Not hit
19	19C12	36	176.552	1.16323	YDR232W	HEM1	Not hit
17	17O3	35	171.564	1.16319	his3Δ1::SWAT / SWAT-SP	None	Not hit
6	6P11	45	365.211	1.16305	YBL051C	PIN4	Not hit
10	10O7	79	366.887	1.16251	YLR347C	KAP95	Not hit
14	14G3	201	180.89	1.16238	YLR341W	SPO77	Not hit
17	17M13	65	171.404	1.1621	YER130C	COM2	Not hit
11	11M10	184	369.277	1.16183	YGR245C	SDA1	Not hit
7	7D23	93	387.843	1.16164	YKR042W	UTH1	Not hit
5	5E23	210	370.813	1.16155	YNR033W	ABZ1	Not hit
12	12J19	114	147.137	1.1615	YNL063W	MTQ1	Not hit
11	11P20	108	369.111	1.1613	YLR150W	STM1	Not hit
8	8A9	248	368.813	1.16094	YDR150W	NUM1	Not hit
3	3D9	141	315.375	1.16075	YLR154C-G	YLR154C-G	Not hit
8	8A14	203	368.482	1.1599	YDR533C	HSP31	Not hit
4	4H2	153	365.825	1.15939	YPL244C	HUT1	Not hit
6	6C1	189	364.045	1.15934	YLL054C	YLL054C	Not hit
3	3C8	163	314.945	1.15917	YMR029C	FAR8	Not hit
7	7B18	202	386.959	1.15899	YOR064C	YNG1	Not hit
4	4I9	193	365.671	1.1589	YNL149C	PGA2	Not hit
14	14A23	123	180.255	1.1583	YNL168C	FMP41	Not hit
6	6J7	66	363.711	1.15827	YPL219W	PCL8	Not hit
13	13P11	96	184.833	1.15793	YDR443C	SSN2	Not hit
14	14G9	215	180.159	1.15769	YOL017W	ESC8	Not hit
1	1F3	178	359.273	1.15746	YDL137W	ARF2	Not hit
11	11K13	164	367.816	1.15723	YBR058C	UBP14	Not hit
16	16O14	56	167.803	1.15719	YML049C	RSE1	Not hit
19	19P22	36	175.602	1.15697	YPR155C	NCA2	Not hit
19	19H7	63	175.461	1.15604	YKR087C	OMA1	Not hit
16	16M20	54	167.558	1.1555	YGL044C	RNA15	Not hit
3	3E3	182	313.739	1.15473	YOL026c	MIM1	Not hit
3	3C2	183	313.671	1.15448	YKL197C	PEX1	Not hit
16	16L12	42	167.296	1.15369	his3Δ1::GFPdC	None	Not hit
1	1E16	252	358.047	1.15351	YBR273C	UBX7	Not hit
3	3E14	171	313.379	1.15341	YKR026C	GCN3	Not hit
3	3D7	133	313.339	1.15326	YLR152C	YLR152C	Not hit
17	17O18	53	169.994	1.15254	YFR017C	IGD1	Not hit
3	3E17	148	312.906	1.15166	YJR015W	YJR015W	Not hit
13	13H15	118	183.819	1.15157	YKR004C	ECM9	Not hit
14	14A4	194	179.155	1.15124	YIL075C	RPN2	Not hit
17	17J22	78	169.766	1.151	YKL088W	CAB3	Not hit
19	19C10	69	174.626	1.15054	YDR070C	FMP16	Not hit
1	1J6	205	357.112	1.15049	YDR373W	FRQ1	Not hit
16	16P5	36	166.815	1.15038	YNL209W	SSB2	Not hit
3	3F23	120	312.538	1.15031	YLR260W	LCB5	Not hit
3	3A7	290	312.506	1.1502	YJL134W	LCB3	Not hit
16	16O17	33	166.705	1.14961	YJR112W	NNF1	Not hit
2	2I17	179	371.212	1.14928	Control-his3d-GFPdC	None	Not hit
6	6O12	36	360.871	1.14923	YLL008W	DRS1	Not hit
6	6E9	153	360.802	1.14901	YOL131W	YOL131W	Not hit
19	19E8	39	174.322	1.14854	YGR031W	IMO32	Not hit
17	17J1	41	169.343	1.14813	YKR041W	YKR041W	Not hit
18	18G17	43	169.375	1.14812	YHL015W	RPS20	Not hit
10	10M14	181	362.309	1.148	YDL189W	RBS1	Not hit
10	10M22	103	362.221	1.14772	YPR084W	YPR084W	Not hit
13	13M14	102	183.19	1.14763	YML016C	PPZ1	Not hit
19	19N24	57	174.176	1.14758	YGR110W	CLD1	Not hit
3	3C13	198	311.552	1.14668	YJL204C	RCY1	Not hit
3	3C23	136	311.537	1.14663	YJL214W	HXT8	Not hit
9	9M24	70	362.901	1.14657	YOR083W	WHI5	Not hit
3	3F20	163	311.521	1.14657	YMR015C	ERG5	Not hit
1	1N3	98	355.673	1.14586	YDR086C	SSS1	Not hit
1	1E10	161	355.514	1.14535	YBR255W	MTC4	Not hit
17	17E17	90	168.832	1.14466	YOL112W	MSB4	Not hit
8	8A8	141	363.51	1.14425	YJR092W	BUD4	Not hit
19	19M17	51	173.557	1.1435	YPL040C	ISM1	Not hit
16	16E13	56	165.803	1.1434	YLR257W	YLR257W	Not hit
16	16O5	46	165.782	1.14325	his3Δ1::GFPdC	None	Not hit
16	16G15	47	165.78	1.14324	YER148W	SPT15	Not hit
10	10M17	64	360.795	1.1432	YOL054W	PSH1	Not hit
6	6C23	161	358.873	1.14287	YBR215W	HPC2	Not hit
7	7C10	244	381.551	1.1428	YHL006C	SHU1	Not hit
3	3A23	157	310.452	1.14263	YJL172W	CPS1	Not hit
8	8A17	224	362.978	1.14257	YLR313C	SPH1	Not hit
5	5D22	107	364.733	1.1425	YDL200C	MGT1	Not hit
11	11I2	217	363.026	1.14216	YNR003C	RPC34	Not hit
10	10B22	218	360.402	1.14196	YGR028W	MSP1	Not hit
16	16D1	126	165.555	1.14168	#N/A	#N/A	Not hit
11	11B4	153	362.868	1.14166	his3Δ1::GFPdC	None	Not hit
11	11O16	132	362.864	1.14165	YDR514C	YDR514C	Not hit
1	1I3	182	354.295	1.14142	YBL106C	SRO77	Not hit
19	19E2	79	173.238	1.1414	YGL191W	COX13	Not hit
12	12H16	73	144.502	1.1407	YDR277C	MTH1	Not hit
19	19L19	57	173.129	1.14068	YOR147W	MDM32	Not hit
3	3C19	184	309.896	1.14059	YJL210W	PEX2	Not hit
11	11L23	68	362.505	1.14052	YER152C	YER152C	Not hit
12	12J18	80	144.477	1.14051	YPR172W	YPR172W	Not hit
5	5H7	86	364.076	1.14045	YBL009W	ALK2	Not hit
12	12I17	135	144.457	1.14035	his3Δ1::GFPdC	None	Not hit
7	7B16	197	380.62	1.14001	YMR153W	NUP53	Not hit
1	1L13	180	353.741	1.13963	YDR049W	VMS1	Not hit
3	3E11	141	309.606	1.13952	YJR009C	TDH2	Not hit
4	4M13	163	359.551	1.1395	YNL263C	YIF1	Not hit
14	14B13	197	177.305	1.13935	YOR217W	RFC1	Not hit
9	9O1	78	360.247	1.13818	YOL005C	RPB11	Not hit
12	12J13	124	144.148	1.13791	YOR023C	AHC1	Not hit
4	4N15	108	359.039	1.13788	YPL050C	MNN9	Not hit
2	2K3	219	367.456	1.13765	YFL025C	BST1	Not hit
4	4J1	171	358.594	1.13647	YOR299W	BUD7	Not hit
12	12F8	50	143.925	1.13615	YGR156W	PTI1	Not hit
17	17P3	61	167.561	1.13605	YLR055C	SPT8	Not hit
2	2K10	157	366.849	1.13577	YGR020C	VMA7	Not hit
18	18A4	161	167.501	1.13542	YIL075C	RPN2	Not hit
17	17C6	88	167.382	1.13483	YBL031W	SHE1	Not hit
7	7I2	325	378.819	1.13461	YBR014C	GRX7	Not hit
9	9P1	78	358.951	1.13409	YDL051W	LHP1	Not hit
11	11G7	255	360.396	1.13388	YDL124W	YDL124W	Not hit
11	11F3	207	360.279	1.13352	YDL132W	CDC53	Not hit
2	2C3	164	366.097	1.13345	YEL069C	HXT13	Not hit
3	3E23	142	307.886	1.13319	YJR040W	GEF1	Not hit
7	7B3	209	378.21	1.13279	YAL043C	PTA1	Not hit
8	8B21	218	359.849	1.13272	YLR200W	YKE2	Not hit
19	19F19	57	171.916	1.13269	YIR024C	INA22	Not hit
10	10B21	223	357.411	1.13248	YBR119W	MUD1	Not hit
16	16P17	46	164.184	1.13223	YLR017W	MEU1	Not hit
9	9O14	89	358.344	1.13217	YIL153W	RRD1	Not hit
12	12J12	77	143.414	1.13212	YGR201C	YGR201C	Not hit
6	6D2	126	355.475	1.13205	YDR335W	MSN5	Not hit
7	7N7	143	377.828	1.13165	YDR007W	TRP1	Not hit
8	8A1	284	359.406	1.13133	YDR263C	DIN7	Not hit
1	1C8	255	351.132	1.13123	YBR210W	ERV15	Not hit
19	19G17	55	171.658	1.13099	YKL029C	MAE1	Not hit
4	4C7	221	356.831	1.13088	YNL008C	ASI3	Not hit
19	19A9	42	171.593	1.13056	YAL039C	CYC3	Not hit
8	8C1	331	359.111	1.1304	YJR140C	HIR3	Not hit
1	1E6	260	350.769	1.13006	YBR254C	TRS20	Not hit
7	7M12	130	377.286	1.13002	YDR465C	RMT2	Not hit
19	19L8	100	171.502	1.12996	YNL306W	MRPS18	Not hit
7	7A6	270	377.263	1.12995	YIL144W	NDC80	Not hit
1	1O12	101	350.727	1.12992	YDL001W	RMD1	Not hit
19	19K16	60	171.464	1.12971	YPL159C	PET20	Not hit
9	9N23	60	357.484	1.12946	YGR135W	PRE9	Not hit
5	5K4	96	360.446	1.12908	YBR154C	RPB5	Not hit
16	16I9	76	163.684	1.12878	YKL071W	YKL071W	Not hit
3	3A11	228	306.684	1.12877	YJL145W	SFH5	Not hit
15	15O10	102	174.89	1.12857	YNL071W	LAT1	Not hit
15	15O10	102	174.89	1.12857	YNL071W	LAT1	Not hit
18	18H7	76	166.398	1.12794	YDR539W	FDC1	Not hit
11	11A1	248	358.503	1.12793	YBR033W	EDS1	Not hit
15	15L1	232	174.765	1.12777	YOR356W	CIR2	Not hit
15	15L1	232	174.765	1.12777	YOR356W	CIR2	Not hit
18	18A1	164	166.367	1.12773	YJR067C	YAE1	Not hit
10	10A20	207	355.801	1.12738	YIL050W	PCL7	Not hit
12	12I21	195	142.803	1.12729	YNL256W	FOL1	Not hit
18	18D15	176	166.292	1.12722	YDR188W	CCT6	Not hit
18	18H3	53	166.23	1.12681	YER155C	BEM2	Not hit
14	14G16	177	175.341	1.12673	YKL114C	APN1	Not hit
3	3D10	141	306.127	1.12671	YML081W	TDA9	Not hit
17	17M2	33	166.184	1.12671	YJR048W	CYC1	Not hit
1	1G2	192	349.694	1.1266	YBR290W	BSD2	Not hit
15	15P23	152	174.542	1.12633	YLR259C	HSP60	Not hit
10	10I20	192	355.451	1.12627	YKR011C	YKR011C	Not hit
5	5P9	59	359.49	1.12608	YHR047C	AAP1	Not hit
7	7H7	192	375.85	1.12572	YIR029W	DAL2	Not hit
3	3C17	135	305.832	1.12563	YJL207C	LAA1	Not hit
19	19C17	34	170.805	1.12537	YDR337W	MRPS28	Not hit
19	19I6	70	170.801	1.12534	YLR355C	ILV5	Not hit
6	6D5	111	353.361	1.12532	YJL076W	NET1	Not hit
15	15H8	280	174.373	1.12523	YLL027W	ISA1	Not hit
15	15H8	280	174.373	1.12523	YLL027W	ISA1	Not hit
10	10D24	134	355.096	1.12515	YDR063W	AIM7	Not hit
9	9C19	177	356.098	1.12508	YKL058W	TOA2	Not hit
1	1N6	99	349.152	1.12485	YDR472W	TRS31	Not hit
4	4C3	254	354.925	1.12484	YMR319C	FET4	Not hit
13	13K2	167	179.537	1.12475	YDR308C	SRB7	Not hit
3	3A17	136	305.56	1.12463	YJL163C	YJL163C	Not hit
19	19L12	110	170.674	1.1245	YOR374W	ALD4	Not hit
15	15G13	186	174.243	1.1244	YJR045C	SSC1	Not hit
15	15G13	186	174.243	1.1244	YJR045C	SSC1	Not hit
9	9O15	118	355.783	1.12408	YLR117C	CLF1	Not hit
3	3D24	119	305.384	1.12398	YML116W	ATR1	Not hit
13	13A6	156	179.378	1.12375	YLR219W	MSC3	Not hit
9	9M14	132	355.667	1.12372	YDR214W	AHA1	Not hit
12	12J16	80	142.34	1.12364	YML021C	UNG1	Not hit
12	12J14	130	142.336	1.1236	YDR037W	KRS1	Not hit
18	18F1	105	165.751	1.12356	YLR266C	PDR8	Not hit
1	1D8	218	348.75	1.12355	YDR238C	SEC26	Not hit
10	10I19	173	354.486	1.12321	YNL036W	NCE103	Not hit
3	3D14	131	305.055	1.12277	YML087C	AIM33	Not hit
19	19L2	37	170.394	1.12266	YPL078C	ATP4	Not hit
6	6B11	125	352.5	1.12257	YNL261W	ORC5	Not hit
5	5F14	116	358.312	1.12239	YMR067C	UBX4	Not hit
10	10A18	208	354.193	1.12229	YHR102W	KIC1	Not hit
10	10L19	145	354.136	1.12211	YPL165C	SET6	Not hit
17	17N19	60	165.502	1.12209	his3Δ1::GFPdC	None	Not hit
16	16K19	47	162.708	1.12205	YPL082C	MOT1	Not hit
17	17O4	32	165.468	1.12186	YGR208W	SER2	Not hit
8	8C17	352	356.394	1.12185	YGL164C	YRB30	Not hit
16	16K16	35	162.672	1.12181	YLR155C	ASP3-1	Not hit
16	16D3	85	162.665	1.12176	#N/A	#N/A	Not hit
1	1J20	138	348.181	1.12172	YDR407C	TRS120	Not hit
19	19C20	65	170.239	1.12164	his3Δ1::GFPdC	None	Not hit
5	5G13	123	358.031	1.12151	YBL016W	FUS3	Not hit
4	4K9	161	353.776	1.1212	YNL188W	KAR1	Not hit
5	5C1	210	357.897	1.12109	YER096W	SHC1	Not hit
6	6L13	80	352.029	1.12107	YJR091C	JSN1	Not hit
1	1M2	93	347.906	1.12084	YCR021C	HSP30	Not hit
12	12I14	107	141.948	1.12055	YOR047C	STD1	Not hit
16	16M15	42	162.481	1.12049	YNL339W-B	YNL339W-B	Not hit
9	9D4	191	354.528	1.12011	YGR121W-A	YGR121W-A	Not hit
6	6M11	34	351.56	1.11958	YGR145W	ENP2	Not hit
9	9K5	223	354.203	1.11909	YPL096W	PNG1	Not hit
16	16M12	53	162.262	1.11898	YMR315W	YMR315W	Not hit
10	10I9	133	353.104	1.11884	YBL079W	NUP170	Not hit
8	8A16	293	355.409	1.11875	YPL125W	KAP120	Not hit
2	2E21	246	361.313	1.11864	YER072W	VTC1	Not hit
14	14D15	115	173.961	1.11786	YDR188W	CCT6	Not hit
7	7B7	215	373.204	1.11779	YLR003C	CMS1	Not hit
8	8A18	233	355.097	1.11776	YJL033W	HCA4	Not hit
15	15I10	148	173.122	1.11716	YLR415C	YLR415C	Not hit
15	15I10	148	173.122	1.11716	YLR415C	YLR415C	Not hit
16	16N10	31	161.973	1.11698	YKL049C	CSE4	Not hit
1	1G5	234	346.662	1.11683	YBL059W	YBL059W	Not hit
3	3I4	162	303.372	1.11657	YKR093W	PTR2	Not hit
1	1L3	114	346.545	1.11645	YDR038C	ENA5	Not hit
13	13J5	158	178.201	1.11638	YFR003C	YPI1	Not hit
8	8B10	192	354.642	1.11633	YNL091W	NST1	Not hit
7	7H16	73	372.595	1.11597	YDL028C	MPS1	Not hit
10	10J5	156	352.184	1.11592	YPL222C-A	YPL222C-A	Not hit
15	15C13	468	172.929	1.11592	YDR298C	ATP5	Not hit
15	15C13	468	172.929	1.11592	YDR298C	ATP5	Not hit
11	11O14	138	354.654	1.11582	YBR238C	YBR238C	Not hit
16	16K18	42	161.802	1.1158	YOR017W	PET127	Not hit
17	17P4	66	164.523	1.11545	YML096W	YML096W	Not hit
12	12H13	128	141.287	1.11532	YML110C	COQ5	Not hit
8	8A3	283	354.316	1.11531	YLR435W	TSR2	Not hit
14	14A14	170	173.547	1.1152	YLR154C	RNH203	Not hit
16	16O19	41	161.692	1.11505	YHR031C	RRM3	Not hit
7	7P4	114	372.266	1.11499	YNL024C	EFM6	Not hit
8	8K18	235	354.183	1.11489	YMR312W	ELP6	Not hit
9	9P13	89	352.766	1.11455	YJL070C	YJL070C	Not hit
4	4P13	102	351.614	1.11435	YPL084W	BRO1	Not hit
16	16I13	34	161.513	1.11381	YLL029W	FRA1	Not hit
17	17G4	51	164.261	1.11368	YLL039C	UBI4	Not hit
3	3I24	46	302.542	1.11352	YLL012W	YEH1	Not hit
9	9A6	231	352.378	1.11332	YLR013W	GAT3	Not hit
4	4E23	170	351.255	1.11321	YNL087W	TCB2	Not hit
10	10K15	264	351.202	1.11281	YDR429C	TIF35	Not hit
3	3M16	107	302.348	1.11281	YLR026C	SED5	Not hit
6	6I1	106	349.312	1.11242	YAL064W	YAL064W	Not hit
1	1I11	272	345.245	1.11226	YBR008C	FLR1	Not hit
3	3F14	164	302.106	1.11192	YMR010W	YMR010W	Not hit
4	4D19	104	350.823	1.11184	YOR175C	ALE1	Not hit
18	18E12	57	163.998	1.11167	YOR303W	CPA1	Not hit
11	11P3	137	353.333	1.11166	YBR045C	GIP1	Not hit
3	3D23	142	302.027	1.11162	YLR206W	ENT2	Not hit
4	4M18	145	350.746	1.1116	YOR032W-A	YOR032W-A	Not hit
1	1J4	78	345.037	1.11159	YDR372C	VPS74	Not hit
11	11L17	213	353.304	1.11157	YOR140W	SFL1	Not hit
1	1C13	231	344.994	1.11146	YAL067C	SEO1	Not hit
18	18B3	132	163.96	1.11142	YDR336W	MRX8	Not hit
16	16H3	41	161.134	1.1112	YNR073C	MAN2	Not hit
7	7A10	166	370.987	1.11115	YPL229W	YPL229W	Not hit
14	14C13	141	172.915	1.11114	YGL133W	ITC1	Not hit
17	17H5	96	163.875	1.11106	YER024W	YAT2	Not hit
4	4A21	248	350.552	1.11098	YMR304W	UBP15	Not hit
17	17O14	47	163.857	1.11093	YIL071C	PCI8	Not hit
7	7B5	291	370.867	1.1108	YPL037C	EGD1	Not hit
19	19N13	39	168.493	1.11014	YEL024W	RIP1	Not hit
7	7B14	168	370.632	1.11009	YML100W-A	YML100W-A	Not hit
16	16J19	94	160.967	1.11004	YNL063W	MTQ1	Not hit
4	4N4	89	350.223	1.10994	YPR124W	CTR1	Not hit
1	1P17	159	344.522	1.10993	YDR164C	SEC1	Not hit
5	5D2	156	354.331	1.10992	YHR002W	LEU5	Not hit
10	10L7	169	350.232	1.10974	YPL027W	SMA1	Not hit
19	19I16	84	168.413	1.10961	YML007C-A	YML007C-A	Not hit
8	8J20	183	352.385	1.10923	YDL175C	AIR2	Not hit
16	16M8	60	160.833	1.10913	YGR214W	RPS0A	Not hit
11	11E13	172	352.496	1.10903	YPL011C	TAF3	Not hit
2	2D17	140	358.185	1.10895	YGR213C	RTA1	Not hit
19	19J15	84	168.312	1.10894	YOR334W	MRS2	Not hit
16	16P3	32	160.793	1.10885	YJL122W	ALB1	Not hit
19	19O8	60	168.244	1.10849	YBL013W	FMT1	Not hit
7	7P3	85	370.081	1.10844	YKL185W	ASH1	Not hit
10	10E11	113	349.767	1.10826	YDR473C	PRP3	Not hit
6	6B1	164	347.895	1.10791	YDR487C	RIB3	Not hit
12	12J17	92	140.347	1.1079	YNR022C	MRPL50	Not hit
17	17M21	57	163.393	1.10779	YPL160W	CDC60	Not hit
6	6B19	101	347.853	1.10777	YDL116W	NUP84	Not hit
3	3N16	56	300.98	1.10777	YMR192W	GYL1	Not hit
10	10O15	95	349.6	1.10773	YOR066W	MSA1	Not hit
3	3D6	114	300.956	1.10768	YML075C	HMG1	Not hit
13	13G9	149	176.79	1.10754	YMR146C	TIF34	Not hit
15	15K16	312	171.628	1.10752	YPL159C	PET20	Not hit
15	15K16	312	171.628	1.10752	YPL159C	PET20	Not hit
1	1C20	177	343.764	1.10749	Control-his3d-GFPdC	None	Not hit
6	6P7	76	347.708	1.10731	YIL127C	RRT14	Not hit
5	5C10	151	353.453	1.10717	YBR182C-A	YBR182C-A	Not hit
8	8L1	215	351.719	1.10713	YMR102C	YMR102C	Not hit
14	14I8	189	172.271	1.107	YDL055C	PSA1	Not hit
5	5K2	95	353.365	1.10689	YGL048C	RPT6	Not hit
2	2L1	161	357.517	1.10688	YHR016C	YSC84	Not hit
6	6A23	166	347.525	1.10673	YIL129C	TAO3	Not hit
19	19O18	33	167.969	1.10668	YKL180W	RPL17A	Not hit
7	7J5	220	369.484	1.10665	YOR367W	SCP1	Not hit
13	13N13	125	176.647	1.10664	YIL087C	AIM19	Not hit
18	18N17	53	163.233	1.10649	his3Δ1::SWAT / SWAT-SP	None	Not hit
4	4C1	132	349.018	1.10612	YMR306W	FKS3	Not hit
12	12I1	45	140.114	1.10606	YOR347C	PYK2	Not hit
11	11F5	220	351.465	1.10578	YER164W	CHD1	Not hit
10	10C4	155	348.926	1.1056	YMR127C	SAS2	Not hit
17	17L1	150	163.066	1.10557	YNL045W	LAP2	Not hit
16	16I23	58	160.279	1.1053	YLR273C	PIG1	Not hit
1	1O5	125	343.067	1.10525	Control-his3d-GFPdC	None	Not hit
11	11L10	215	351.291	1.10524	his3Δ1::SWAT / SWAT-SP	None	Not hit
3	3D21	107	300.249	1.10508	YLR191W	PEX13	Not hit
10	10O9	99	348.755	1.10506	YBR140C	IRA1	Not hit
3	3C11	203	300.235	1.10503	YJL198W	PHO90	Not hit
5	5F23	123	352.68	1.10475	YER114C	BOI2	Not hit
10	10H2	143	348.547	1.1044	Blank	None	Not hit
11	11J15	182	351.011	1.10435	YBL008W	HIR1	Not hit
3	3G20	172	299.945	1.10396	YKR068C	BET3	Not hit
16	16O13	49	160.077	1.10391	YAR002W	NUP60	Not hit
8	8A19	245	350.634	1.10372	YPL018W	CTF19	Not hit
17	17N10	40	162.789	1.10369	YMR184W	ADD37	Not hit
15	15A10	376	171.023	1.10362	YAL044C	GCV3	Not hit
11	11G5	221	350.749	1.10353	YFR010W	UBP6	Not hit
4	4N1	87	348.196	1.10352	YPL004C	LSP1	Not hit
19	19C21	40	167.407	1.10298	YDR237W	MRPL7	Not hit
9	9C21	191	349.103	1.10297	YOR113W	AZF1	Not hit
7	7K1	191	368.252	1.10296	YKL181W	PRS1	Not hit
3	3A21	222	299.656	1.1029	YJL170C	ASG7	Not hit
11	11H12	124	350.526	1.10283	YAL036C	RBG1	Not hit
2	2L12	145	356.203	1.10282	Control-his3d-GFPdC	None	Not hit
10	10B14	169	348.042	1.1028	YOR188W	MSB1	Not hit
11	11E14	243	350.4	1.10243	YML014W	TRM9	Not hit
19	19D21	46	167.318	1.10239	YER178W	PDA1	Not hit
19	19E23	40	167.308	1.10233	YHL032C	GUT1	Not hit
19	19P17	45	167.289	1.1022	YMR188C	MRPS17	Not hit
14	14B3	198	171.49	1.10198	YDR336W	MRX8	Not hit
10	10M2	178	347.78	1.10197	YPR018W	RLF2	Not hit
1	1E4	200	342.023	1.10188	YBR243C	ALG7	Not hit
1	1O6	127	341.993	1.10179	YGR217W	CCH1	Not hit
2	2E8	257	355.861	1.10176	YGL137W	SEC27	Not hit
1	1M7	79	341.943	1.10162	YGR049W	SCM4	Not hit
17	17A22	146	162.457	1.10145	YBR258C	SHG1	Not hit
3	3C16	158	299.26	1.10144	YKL219W	COS9	Not hit
6	6A2	199	345.853	1.10141	YFL033C	RIM15	Not hit
2	2E10	273	355.65	1.1011	YGL140C	YGL140C	Not hit
14	14B9	129	171.319	1.10088	YPL005W	AEP3	Not hit
5	5J9	104	351.44	1.10086	YLR319C	BUD6	Not hit
15	15O21	126	170.565	1.10066	YJL045W	YJL045W	Not hit
15	15O21	126	170.565	1.10066	YJL045W	YJL045W	Not hit
14	14I7	221	171.246	1.10041	YMR124W	EPO1	Not hit
18	18L12	88	162.319	1.10029	his3Δ1::GFPdC	None	Not hit
5	5O2	70	351.221	1.10018	YJR022W	LSM8	Not hit
10	10B4	134	347.158	1.09999	his3Δ1::GFPdC	None	Not hit
8	8F10	155	349.429	1.09992	YMR154C	RIM13	Not hit
9	9A21	231	348.127	1.09989	YKL038W	RGT1	Not hit
8	8K21	311	349.406	1.09985	YOL080C	REX4	Not hit
9	9O18	89	348.108	1.09983	YNL265C	IST1	Not hit
10	10E1	230	347.106	1.09983	YHR205W	SCH9	Not hit
19	19K23	42	166.924	1.0998	YOR142W	LSC1	Not hit
11	11L13	157	349.538	1.09972	YKR078W	YKR078W	Not hit
12	12J7	160	139.299	1.09963	YAR064W	YAR064W	Not hit
9	9I19	103	347.994	1.09947	YDR464W	SPP41	Not hit
13	13P13	108	175.49	1.0994	YOR072W-B	YOR072W-B	Not hit
19	19O5	58	166.858	1.09936	YJL104W	PAM16	Not hit
17	17F19	51	162.137	1.09927	YJR084W	YJR084W	Not hit
1	1E19	256	341.212	1.09927	YBL041W	PRE7	Not hit
10	10O10	72	346.911	1.09921	YLR215C	CDC123	Not hit
15	15H6	296	170.316	1.09906	YKR085C	MRPL20	Not hit
15	15H6	296	170.316	1.09906	YKR085C	MRPL20	Not hit
9	9O5	144	347.845	1.099	his3Δ1::GFPdC	None	Not hit
14	14H5	154	171.015	1.09893	YKL057C	NUP120	Not hit
10	10I2	247	346.789	1.09883	YNR071C	YNR071C	Not hit
6	6L7	78	345.016	1.09874	YMR132C	JLP2	Not hit
9	9O10	91	347.622	1.0983	YMR229C	RRP5	Not hit
5	5G21	116	350.548	1.09807	YFL047W	RGD2	Not hit
14	14C8	242	170.851	1.09788	YJL046W	AIM22	Not hit
8	8I3	230	348.774	1.09786	YLR298C	YHC1	Not hit
17	17M17	39	161.907	1.09771	YGR076C	MRPL25	Not hit
1	1F12	214	340.713	1.09766	YDR294C	DPL1	Not hit
2	2B7	194	354.516	1.09759	YGR154C	GTO1	Not hit
18	18E19	49	161.918	1.09757	YNL162W-A	YNL162W-A	Not hit
16	16K2	89	159.133	1.0974	YCR104W	PAU3	Not hit
11	11A7	238	348.699	1.09708	YOR110W	TFC7	Not hit
17	17P13	100	161.795	1.09696	YOR072W-B	YOR072W-B	Not hit
17	17O15	61	161.788	1.09691	YDR247W	VHS1	Not hit
1	1L18	171	340.468	1.09687	YDR452W	PPN1	Not hit
16	16O24	51	159.057	1.09687	YPR171W	BSP1	Not hit
3	3E8	108	298.017	1.09687	YKR020W	VPS51	Not hit
10	10K2	144	346.151	1.09681	YER101C	AST2	Not hit
8	8B20	226	348.427	1.09677	YDR306C	YDR306C	Not hit
16	16P21	54	159.031	1.0967	YLR333C	RPS25B	Not hit
5	5I2	151	350.099	1.09667	YLR030W	YLR030W	Not hit
16	16A12	143	159.026	1.09666	YNL271C	BNI1	Not hit
19	19E1	54	166.445	1.09664	YGL187C	COX4	Not hit
6	6J23	84	344.336	1.09657	YER084W	YER084W	Not hit
7	7F2	230	365.995	1.0962	YDR171W	HSP42	Not hit
2	2L22	204	354.049	1.09614	YJL012C	VTC4	Not hit
5	5B9	129	349.924	1.09612	YBL049W	MOH1	Not hit
15	15B4	294	169.821	1.09586	his3Δ1::GFPdC	None	Not hit
6	6C2	180	344.082	1.09577	YOR164C	GET4	Not hit
13	13O18	84	174.909	1.09576	YFR017C	IGD1	Not hit
5	5C11	154	349.771	1.09564	YDR191W	HST4	Not hit
8	8O14	181	348.041	1.09556	YNL056W	OCA2	Not hit
9	9J21	132	346.73	1.09548	YFR027W	ECO1	Not hit
6	6F17	167	343.973	1.09542	YDR346C	SVF1	Not hit
16	16N15	57	158.839	1.09537	YPR143W	RRP15	Not hit
15	15M17	320	169.723	1.09523	YPL040C	ISM1	Not hit
15	15M17	320	169.723	1.09523	YPL040C	ISM1	Not hit
16	16P22	61	158.803	1.09512	YER036C	ARB1	Not hit
15	15D17	326	169.676	1.09492	YGL018C	JAC1	Not hit
15	15D17	326	169.676	1.09492	YGL018C	JAC1	Not hit
7	7G3	314	365.566	1.09492	YER067W	RGI1	Not hit
7	7I10	207	365.561	1.0949	YGL085W	LCL3	Not hit
7	7G9	242	365.56	1.0949	YHR118C	ORC6	Not hit
1	1G3	177	339.81	1.09475	YBL058W	SHP1	Not hit
17	17P22	58	161.462	1.0947	YIL119C	RPI1	Not hit
8	8G18	185	347.755	1.09466	YDR507C	GIN4	Not hit
15	15B7	262	169.626	1.0946	YCR083W	TRX3	Not hit
15	15B7	262	169.626	1.0946	YCR083W	TRX3	Not hit
1	1I2	200	339.735	1.09451	YCL002C	YCL002C	Not hit
15	15N15	282	169.601	1.09444	YFR049W	YMR31	Not hit
15	15N15	282	169.601	1.09444	YFR049W	YMR31	Not hit
1	1N1	115	339.678	1.09433	YDR084C	TVP23	Not hit
2	2N12	148	353.459	1.09432	YJL038C	LOH1	Not hit
5	5G8	148	349.349	1.09431	his3Δ1::GFPdC	None	Not hit
7	7J9	199	365.337	1.09423	YBR028C	YPK3	Not hit
16	16N2	55	158.666	1.09418	YIL091C	UTP25	Not hit
13	13B11	107	174.651	1.09414	YLR135W	SLX4	Not hit
17	17I21	63	161.365	1.09404	YJL011C	RPC17	Not hit
15	15K4	362	169.536	1.09402	YOR350C	MNE1	Not hit
15	15K4	362	169.536	1.09402	YOR350C	MNE1	Not hit
19	19B4	133	166.047	1.09402	his3Δ1::GFPdC	None	Not hit
18	18H1	74	161.392	1.09401	YBR009C	HHF1	Not hit
14	14D17	117	170.248	1.094	YPR069C	SPE3	Not hit
1	1I1	159	339.545	1.0939	YBL105C	PKC1	Not hit
15	15A3	252	169.514	1.09388	YBL038W	MRPL16	Not hit
15	15J16	238	169.514	1.09388	YPL059W	GRX5	Not hit
4	4F4	120	345.143	1.09384	YPL192C	PRM3	Not hit
7	7B1	262	365.189	1.09379	YPL170W	DAP1	Not hit
18	18B23	86	161.357	1.09377	YDR208W	MSS4	Not hit
7	7K3	282	365.169	1.09373	YJR111C	YJR111C	Not hit
5	5C2	145	349.147	1.09368	YGR124W	ASN2	Not hit
7	7P5	167	365.136	1.09363	YGL201C	MCM6	Not hit
14	14A3	217	170.176	1.09354	YOR287C	RRP36	Not hit
5	5A2	143	349.095	1.09352	YFL034C-A	RPL22B	Not hit
6	6B13	129	343.368	1.09349	YCL001W-A	YCL001W-A	Not hit
2	2G12	201	353.117	1.09326	YGL180W	ATG1	Not hit
9	9N22	134	346.018	1.09323	YEL044W	IES6	Not hit
10	10D5	177	344.994	1.09314	YPR007C	REC8	Not hit
18	18B2	111	161.26	1.09311	his3Δ1::SWAT / SWAT-SP	None	Not hit
5	5M11	123	348.957	1.09309	YGL208W	SIP2	Not hit
18	18C15	54	161.247	1.09303	YDR028C	REG1	Not hit
19	19E9	67	165.886	1.09296	YGR033C	TIM21	Not hit
17	17E4	50	161.172	1.09273	YDR013W	PSF1	Not hit
14	14G19	154	170.047	1.09271	YKL100W-A	YKL100W-A	Not hit
6	6E5	199	343.117	1.09269	Blank	None	Not hit
7	7B4	203	364.758	1.0925	his3Δ1::GFPdC	None	Not hit
5	5E18	115	348.659	1.09215	YER021W	RPN3	Not hit
8	8A23	209	346.932	1.09206	YLR445W	GMC2	Not hit
19	19G1	50	165.741	1.092	YJL200C	ACO2	Not hit
11	11O7	206	347.069	1.09195	YNR020C	ATP23	Not hit
19	19J7	126	165.729	1.09192	YMR193W	MRPL24	Not hit
18	18I7	141	161.063	1.09178	YMR124W	EPO1	Not hit
8	8B15	331	346.831	1.09175	YLR196W	PWP1	Not hit
5	5A9	164	348.508	1.09168	YKL151C	YKL151C	Not hit
16	16M22	58	158.301	1.09166	YPR145C-A	YPR145C-A	Not hit
9	9I16	143	345.497	1.09158	YKL101W	HSL1	Not hit
16	16M18	54	158.283	1.09154	YCL033C	MXR2	Not hit
4	4L16	134	344.315	1.09122	YPR103W	PRE2	Not hit
18	18C13	52	160.976	1.09119	YGL133W	ITC1	Not hit
19	19E7	34	165.614	1.09117	YGR029W	ERV1	Not hit
18	18I6	111	160.961	1.09108	YCL066W	HMLALPHA1	Not hit
2	2O4	164	352.396	1.09103	YGR120C	COG2	Not hit
14	14E15	228	169.756	1.09084	YER095W	RAD51	Not hit
1	1K11	221	338.581	1.09079	YBR054W	YRO2	Not hit
15	15M13	110	169.012	1.09064	YOR090C	PTC5	Not hit
15	15M13	110	169.012	1.09064	YOR090C	PTC5	Not hit
10	10F13	114	344.143	1.09044	YOL038W	PRE6	Not hit
19	19N12	38	165.496	1.09039	YCL009C	ILV6	Not hit
3	3D3	174	296.248	1.09036	YLR148W	PEP3	Not hit
15	15H13	158	168.965	1.09034	YKR006C	MRPL13	Not hit
7	7C1	356	364.02	1.09029	YBR057C	MUM2	Not hit
16	16C3	162	158.096	1.09025	YLR134W	PDC5	Not hit
16	16A9	71	158.077	1.09012	YIL042C	PKP1	Not hit
14	14H8	157	169.618	1.08996	YPR168W	NUT2	Not hit
12	12I18	101	138.042	1.08971	YML111W	BUL2	Not hit
8	8M16	166	346.152	1.08961	YNL307C	MCK1	Not hit
19	19J14	66	165.323	1.08925	YOR205C	GEP3	Not hit
18	18L10	101	160.689	1.08924	his3Δ1::SWAT / SWAT-SP	None	Not hit
13	13J21	169	173.868	1.08923	YJL023C	PET130	Not hit
2	2M8	159	351.812	1.08922	YGR058W	PEF1	Not hit
4	4J8	166	343.662	1.08915	YPR032W	SRO7	Not hit
8	8K2	251	346.002	1.08914	YLR007W	NSE1	Not hit
8	8E7	247	345.989	1.0891	YBR259W	YBR259W	Not hit
8	8G14	179	345.982	1.08907	YHL048C-A	YHL048C-A	Not hit
6	6B14	117	341.97	1.08904	YHR128W	FUR1	Not hit
1	1J1	109	338.029	1.08902	YDL234C	GYP7	Not hit
11	11H17	166	346.117	1.08896	YCR066W	RAD18	Not hit
6	6N14	80	341.937	1.08893	YBR138C	YBR138C	Not hit
17	17C5	60	160.588	1.08877	YKL128C	PMU1	Not hit
1	1E11	146	337.944	1.08874	YBL011W	SCT1	Not hit
15	15F10	262	168.713	1.08872	YHR198C	AIM18	Not hit
15	15F10	262	168.713	1.08872	YHR198C	AIM18	Not hit
11	11I1	170	345.999	1.08859	YER013W	PRP22	Not hit
17	17K21	101	160.547	1.08849	YOR120W	GCY1	Not hit
15	15C4	468	168.673	1.08846	YDR119W-A	COX26	Not hit
15	15C4	468	168.673	1.08846	YDR119W-A	COX26	Not hit
16	16F21	85	157.834	1.08844	YEL070W	DSF1	Not hit
6	6K23	147	341.768	1.0884	YJR127C	RSF2	Not hit
5	5J11	134	347.459	1.08839	YHR179W	OYE2	Not hit
10	10D18	120	343.448	1.08824	YLR386W	VAC14	Not hit
1	1M4	111	337.77	1.08818	YCR023C	YCR023C	Not hit
17	17C15	100	160.472	1.08798	YPR110C	RPC40	Not hit
5	5A23	203	347.302	1.0879	YGL262W	YGL262W	Not hit
4	4A3	105	343.256	1.08786	YMR266W	RSN1	Not hit
10	10G18	179	343.306	1.08779	YDR540C	IRC4	Not hit
10	10N9	129	343.3	1.08777	YBR066C	NRG2	Not hit
18	18H2	77	160.464	1.08772	YDR079C-A	TFB5	Not hit
10	10A6	213	343.259	1.08764	YEL019C	MMS21	Not hit
1	1M1	132	337.573	1.08755	YBR070C	ALG14	Not hit
14	14D6	129	169.215	1.08736	YPL043W	NOP4	Not hit
1	1B19	232	337.511	1.08735	YDL089W	NUR1	Not hit
12	12I15	165	137.716	1.08713	his3Δ1::SWAT / SWAT-SP	None	Not hit
9	9C8	216	344.075	1.08709	YBL048W	RRT1	Not hit
17	17I8	51	160.319	1.08694	YBL076C	ILS1	Not hit
8	8L9	280	345.285	1.08688	YCL037C	SRO9	Not hit
19	19I4	134	164.92	1.08659	YLR239C	LIP2	Not hit
8	8G2	265	345.177	1.08654	YGR230W	BNS1	Not hit
8	8C18	359	345.159	1.08648	his3Δ1::SWAT / SWAT-SP	None	Not hit
11	11B1	157	345.277	1.08632	YGL013C	PDR1	Not hit
13	13I5	227	173.349	1.08598	YDR453C	TSA2	Not hit
6	6P23	47	341.009	1.08598	YDR320C-A	DAD4	Not hit
9	9P11	73	343.719	1.08597	YKL053C-A	MDM35	Not hit
13	13H9	123	173.344	1.08595	YPL233W	NSL1	Not hit
18	18O3	55	160.198	1.08591	his3Δ1::SWAT / SWAT-SP	None	Not hit
10	10P14	83	342.681	1.08581	YBR169C	SSE2	Not hit
6	6E7	101	340.956	1.08581	YDL008W	APC11	Not hit
8	8E15	283	344.939	1.08579	YHR207C	SET5	Not hit
13	13P22	119	173.312	1.08575	YIL119C	RPI1	Not hit
7	7A11	290	362.481	1.08568	YBR107C	IML3	Not hit
4	4D2	146	342.563	1.08567	YPL140C	MKK2	Not hit
2	2A18	146	350.658	1.08565	YGL055W	OLE1	Not hit
6	6A24	129	340.821	1.08538	YOR353C	SOG2	Not hit
4	4P23	126	342.473	1.08538	YPL096C-A	ERI1	Not hit
16	16I17	96	157.388	1.08536	his3Δ1::GFPdC	None	Not hit
18	18G7	47	160.097	1.08523	YPR180W	AOS1	Not hit
10	10N7	113	342.467	1.08513	YBR289W	SNF5	Not hit
11	11G6	264	344.865	1.08502	his3Δ1::SWAT / SWAT-SP	None	Not hit
11	11J21	156	344.855	1.08499	YDR460W	TFB3	Not hit
6	6L18	85	340.688	1.08496	YGR005C	TFG2	Not hit
15	15L11	242	168.126	1.08493	YOR286W	RDL2	Not hit
15	15L11	242	168.126	1.08493	YOR286W	RDL2	Not hit
16	16J6	67	157.324	1.08493	YDR061W	YDR061W	Not hit
16	16M19	41	157.31	1.08483	YLR133W	CKI1	Not hit
19	19G5	132	164.648	1.0848	YJR034W	PET191	Not hit
6	6K1	111	340.632	1.08478	YMR136W	GAT2	Not hit
19	19H11	107	164.642	1.08476	YLR059C	REX2	Not hit
15	15L8	208	168.093	1.08471	YNL306W	MRPS18	Not hit
15	15L8	208	168.093	1.08471	YNL306W	MRPS18	Not hit
7	7I1	300	362.145	1.08467	YKL022C	CDC16	Not hit
15	15H16	124	168.051	1.08444	YLR063W	BMT6	Not hit
7	7C2	312	362.061	1.08442	YPR062W	FCY1	Not hit
6	6M7	34	340.509	1.08439	YMR220W	ERG8	Not hit
13	13O4	141	173.091	1.08437	YGR208W	SER2	Not hit
19	19D12	32	164.57	1.08429	YER087W	AIM10	Not hit
5	5E1	275	346.135	1.08425	YHR049W	FSH1	Not hit
5	5N22	110	346.102	1.08414	YPL177C	CUP9	Not hit
1	1O20	207	336.511	1.08412	YDL019C	OSH2	Not hit
14	14B12	67	168.709	1.08411	YIL106W	MOB1	Not hit
16	16G7	76	157.205	1.0841	YKL143W	LTV1	Not hit
19	19O6	72	164.531	1.08403	YJL147C	MRX5	Not hit
10	10M15	106	342.093	1.08395	YDR502C	SAM2	Not hit
13	13E17	118	173.007	1.08384	YOL112W	MSB4	Not hit
6	6E6	75	340.267	1.08362	YMR181C	YMR181C	Not hit
17	17I12	74	159.822	1.08358	YDR083W	RRP8	Not hit
12	12H2	165	137.259	1.08353	YKR070W	YKR070W	Not hit
14	14B18	143	168.614	1.0835	YLR383W	SMC6	Not hit
14	14C15	161	168.608	1.08347	YDR028C	REG1	Not hit
13	13A15	170	172.929	1.08335	YPR107C	YTH1	Not hit
7	7C17	198	361.673	1.08326	YBR156C	SLI15	Not hit
7	7N5	237	361.653	1.0832	YDR050C	TPI1	Not hit
8	8J24	156	344.03	1.08293	YDL057W	YDL057W	Not hit
9	9O13	146	342.748	1.0829	YOR381W-A	YOR381W-A	Not hit
2	2I16	195	349.756	1.08286	YGL231C	EMC4	Not hit
17	17F5	56	159.655	1.08245	YKR015C	YKR015C	Not hit
3	3C24	119	294.042	1.08223	YKR001C	VPS1	Not hit
3	3D18	122	294.013	1.08213	YML101C	CUE4	Not hit
6	6P18	72	339.784	1.08208	YPL198W	RPL7B	Not hit
8	8B1	251	343.756	1.08207	YNL022C	RCM1	Not hit
11	11E12	258	343.925	1.08206	YLR315W	NKP2	Not hit
19	19L6	79	164.224	1.08201	YNL185C	MRPL19	Not hit
8	8A2	257	343.734	1.082	YGL147C	RPL9A	Not hit
9	9P17	87	342.451	1.08196	YIL046W	MET30	Not hit
19	19F9	156	164.211	1.08192	YHR194W	MDM31	Not hit
11	11D16	41	343.869	1.08189	YBL034C	STU1	Not hit
7	7D19	189	361.194	1.08182	YPL260W	YPL260W	Not hit
6	6C18	61	339.684	1.08176	his3Δ1::SWAT / SWAT-SP	None	Not hit
16	16C23	172	156.865	1.08176	YOL038C-A	YOL038C-A	Not hit
6	6F15	93	339.67	1.08171	YGL134W	PCL10	Not hit
8	8M6	186	343.63	1.08167	YOR251C	TUM1	Not hit
4	4I14	113	341.297	1.08165	YOL084W	PHM7	Not hit
5	5M3	101	345.249	1.08147	YNL116W	DMA2	Not hit
6	6A15	171	339.575	1.08141	YHR132W-A	IGO2	Not hit
3	3I3	157	293.748	1.08115	YJR112W-A	YJR112W-A	Not hit
8	8C19	355	343.457	1.08113	YKL017C	HCS1	Not hit
10	10I21	175	341.201	1.08112	YDR272W	GLO2	Not hit
4	4O24	84	341.094	1.08101	YOR081C	TGL5	Not hit
9	9M12	166	342.076	1.08078	YGL154C	LYS5	Not hit
18	18C21	88	159.438	1.08077	YGL122C	NAB2	Not hit
12	12E6	123	136.903	1.08071	YOR137C	SIA1	Not hit
8	8G15	208	343.31	1.08066	YHR165C	PRP8	Not hit
2	2F10	231	349.036	1.08063	YIL047C	SYG1	Not hit
1	1K3	170	335.365	1.08043	YBR040W	FIG1	Not hit
3	3C7	195	293.526	1.08034	YJL194W	CDC6	Not hit
1	1A14	226	335.319	1.08028	YBR171W	SEC66	Not hit
1	1A7	324	335.318	1.08028	YAL009W	SPO7	Not hit
16	16E10	40	156.637	1.08019	YPL179W	PPQ1	Not hit
16	16H13	39	156.605	1.07997	YML110C	COQ5	Not hit
16	16J8	72	156.584	1.07982	YCR030C	SYP1	Not hit
13	13E6	155	172.359	1.07978	YER062C	GPP2	Not hit
8	8K8	275	342.859	1.07924	YGR047C	TFC4	Not hit
13	13A7	187	172.266	1.0792	YPL212C	PUS1	Not hit
15	15A4	382	167.233	1.07916	YBL045C	COR1	Not hit
15	15F6	328	167.225	1.07911	YHR106W	TRR2	Not hit
15	15F6	328	167.225	1.07911	YHR106W	TRR2	Not hit
7	7B9	185	360.269	1.07905	YGR122W	YGR122W	Not hit
1	1N2	91	334.921	1.079	YDR461W	MFA1	Not hit
1	1E3	251	334.918	1.07899	YBL001C	ECM15	Not hit
11	11A15	257	342.916	1.07889	YKL050C	YKL050C	Not hit
16	16I14	53	156.442	1.07885	YOR047C	STD1	Not hit
18	18G24	104	159.15	1.07881	YPL271W	ATP15	Not hit
17	17O13	53	159.118	1.07881	YMR175W-A	YMR175W-A	Not hit
3	3G6	140	293.103	1.07878	Control-his3d-SWAT	None	Not hit
13	13G8	159	172.17	1.0786	his3Δ1::GFPdC	None	Not hit
11	11N7	96	342.815	1.07857	YKL113C	RAD27	Not hit
10	10L6	163	340.386	1.07854	YNL199C	GCR2	Not hit
5	5K23	178	344.265	1.07839	YJR005C-A	LSO1	Not hit
17	17H1	99	159.042	1.07829	YHR017W	YSC83	Not hit
10	10A2	288	340.291	1.07824	YIL072W	HOP1	Not hit
3	3D15	128	292.949	1.07821	YLR166C	SEC10	Not hit
19	19E6	60	163.637	1.07814	YGR021W	YGR021W	Not hit
4	4M14	178	340.186	1.07813	YOR018W	ROD1	Not hit
6	6L4	85	338.543	1.07813	YJR132W	NMD5	Not hit
15	15C20	376	167.062	1.07806	his3Δ1::GFPdC	None	Not hit
15	15C20	376	167.062	1.07806	his3Δ1::GFPdC	None	Not hit
17	17G8	125	158.997	1.07798	his3Δ1::GFPdC	None	Not hit
14	14A6	174	167.738	1.07787	YOR239W	ABP140	Not hit
2	2E11	262	348.096	1.07772	YER044C	ERG28	Not hit
5	5I10	142	344.041	1.07769	YNL139C	THO2	Not hit
13	13E3	82	172.006	1.07757	YNL010W	YNL010W	Not hit
4	4E2	185	339.973	1.07746	YNR061C	YNR061C	Not hit
7	7F19	186	359.583	1.077	YPL127C	HHO1	Not hit
14	14A16	196	167.585	1.07689	YNR011C	PRP2	Not hit
15	15J10	304	166.859	1.07675	YMR089C	YTA12	Not hit
15	15J10	304	166.859	1.07675	YMR089C	YTA12	Not hit
3	3I5	124	292.524	1.07665	YJR116W	TDA4	Not hit
12	12J11	71	136.376	1.07656	YDR223W	CRF1	Not hit
8	8K13	264	341.977	1.07647	YOR198C	BFR1	Not hit
13	13P3	99	171.817	1.07638	YLR055C	SPT8	Not hit
4	4I21	217	339.628	1.07636	YHR174W	ENO2	Not hit
15	15J14	198	166.797	1.07635	YOR205C	GEP3	Not hit
4	4I13	203	339.624	1.07635	YNL156C	NSG2	Not hit
11	11I3	200	342.086	1.07628	YGR271W	SLH1	Not hit
1	1H23	70	334.062	1.07624	YDL232W	OST4	Not hit
5	5N12	67	343.529	1.07608	YPL015C	HST2	Not hit
19	19J5	83	163.32	1.07605	YMR157C	AIM36	Not hit
15	15E7	432	166.725	1.07588	YGR029W	ERV1	Not hit
15	15E7	432	166.725	1.07588	YGR029W	ERV1	Not hit
13	13A12	122	171.737	1.07588	YML015C	TAF11	Not hit
2	2J19	109	347.489	1.07584	YHR004C	NEM1	Not hit
13	13F19	210	171.725	1.07581	YJR084W	YJR084W	Not hit
18	18C18	127	158.692	1.07571	his3Δ1::SWAT / SWAT-SP	None	Not hit
9	9L24	96	340.472	1.07571	YOR355W	GDS1	Not hit
8	8O20	187	341.715	1.07564	YGR253C	PUP2	Not hit
2	2K22	205	347.426	1.07564	YGR038W	ORM1	Not hit
6	6L10	122	337.748	1.07559	his3Δ1::SWAT / SWAT-SP	None	Not hit
1	1L2	130	333.853	1.07556	YGL010W	MPO1	Not hit
14	14G2	222	167.371	1.07551	YNL135C	FPR1	Not hit
14	14F23	105	167.357	1.07543	YJR077C	MIR1	Not hit
3	3D8	120	292.164	1.07532	YML077W	BET5	Not hit
18	18E14	66	158.632	1.0753	YFL045C	SEC53	Not hit
1	1B13	211	333.754	1.07524	YDL072C	YET3	Not hit
7	7D1	265	358.962	1.07514	YDR321W	ASP1	Not hit
16	16L22	75	155.903	1.07512	YOR098C	NUP1	Not hit
5	5F10	48	343.197	1.07504	YNL262W	POL2	Not hit
1	1P3	78	333.632	1.07485	YDR126W	SWF1	Not hit
15	15A8	216	166.565	1.07485	YBL099W	ATP1	Not hit
15	15C18	282	166.564	1.07485	his3Δ1::SWAT-MTS	None	Not hit
15	15C18	282	166.564	1.07485	his3Δ1::SWAT-MTS	None	Not hit
9	9P5	89	340.126	1.07461	YDR419W	RAD30	Not hit
5	5I18	129	343.047	1.07457	YOL159C-A	YOL159C-A	Not hit
14	14H1	210	167.213	1.0745	YBR009C	HHF1	Not hit
18	18I10	128	158.497	1.07438	YLR253W	MCP2	Not hit
13	13N20	127	171.49	1.07433	YBL067C	UBP13	Not hit
14	14A15	222	167.169	1.07422	YBR218C	PYC2	Not hit
13	13M21	92	171.47	1.07421	YPL160W	CDC60	Not hit
19	19O16	34	163.037	1.07418	YGR174C	CBP4	Not hit
11	11P10	128	341.408	1.07414	YPR158W	CUR1	Not hit
14	14F17	162	167.109	1.07383	YPR065W	ROX1	Not hit
2	2L21	179	346.804	1.07372	YHR050W	SMF2	Not hit
17	17N15	60	158.363	1.07369	YLR258W	GSY2	Not hit
1	1E18	210	333.207	1.07348	YBR283C	SSH1	Not hit
18	18H8	101	158.345	1.07335	YPR168W	NUT2	Not hit
5	5L10	72	342.64	1.0733	his3Δ1::SWAT / SWAT-SP	None	Not hit
17	17C22	64	158.297	1.07324	YKL027W	TCD2	Not hit
17	17N1	71	158.296	1.07323	YGR078C	PAC10	Not hit
17	17N11	70	158.293	1.07321	YAL020C	ATS1	Not hit
6	6F20	130	336.942	1.07303	YGR040W	KSS1	Not hit
1	1F1	226	333.045	1.07296	YDL135C	RDI1	Not hit
2	2I11	171	346.54	1.0729	YER166W	DNF1	Not hit
14	14A10	103	166.961	1.07288	YPL210C	SRP72	Not hit
13	13I21	202	171.235	1.07274	YJL011C	RPC17	Not hit
17	17A7	90	158.218	1.0727	YPL212C	PUS1	Not hit
16	16J18	63	155.495	1.07231	YPR172W	YPR172W	Not hit
9	9L20	150	339.292	1.07198	YCL042W	YCL042W	Not hit
10	10E10	102	338.309	1.07196	YBR145W	ADH5	Not hit
17	17K11	87	158.1	1.0719	YCR057C	PWP2	Not hit
16	16H24	97	155.43	1.07186	YNL030W	HHF2	Not hit
5	5D10	87	342.174	1.07184	YDR528W	HLR1	Not hit
5	5G14	104	342.167	1.07182	YCL040W	GLK1	Not hit
19	19J6	68	162.672	1.07178	YMR177W	MMT1	Not hit
1	1E9	274	332.673	1.07176	YBL010C	YBL010C	Not hit
16	16N6	42	155.409	1.07172	YJL026W	RNR2	Not hit
11	11H15	172	340.603	1.07161	YPL152W-A	YPL152W-A	Not hit
5	5I21	121	342.081	1.07155	YDR364C	CDC40	Not hit
4	4A5	221	338.099	1.07152	YMR272C	SCS7	Not hit
16	16O15	33	155.379	1.07151	YNL132W	KRE33	Not hit
13	13G4	107	171.038	1.0715	YLL039C	UBI4	Not hit
9	9A5	210	339.127	1.07146	YGR108W	CLB1	Not hit
10	10G16	248	338.15	1.07145	YDL031W	DBP10	Not hit
3	3E24	150	291.099	1.0714	YKR039W	GAP1	Not hit
19	19K11	50	162.614	1.0714	YOL140W	ARG8	Not hit
17	17K8	42	158.019	1.07135	YML007W	YAP1	Not hit
8	8K17	266	340.343	1.07132	YLR099C	ICT1	Not hit
13	13L2	115	170.999	1.07126	YNR054C	ESF2	Not hit
8	8O22	65	340.311	1.07122	YGL173C	XRN1	Not hit
16	16M7	42	155.332	1.07119	YGR001C	EFM5	Not hit
10	10E2	226	338.056	1.07115	YOL093W	TRM10	Not hit
4	4M20	196	337.92	1.07095	YOR034C	AKR2	Not hit
9	9I18	162	338.953	1.07091	YDR300C	PRO1	Not hit
6	6D23	123	336.236	1.07078	YIL054W	YIL054W	Not hit
1	1N11	106	332.367	1.07078	YDR100W	TVP15	Not hit
7	7O23	92	357.488	1.07072	YBR213W	MET8	Not hit
17	17G1	69	157.922	1.07069	YPR010C	RPA135	Not hit
17	17E16	84	157.913	1.07063	YLR312C	ATG39	Not hit
9	9G23	147	338.859	1.07061	YDR435C	PPM1	Not hit
2	2F19	186	345.764	1.07049	YGR261C	APL6	Not hit
7	7E14	284	357.41	1.07049	YBL019W	APN2	Not hit
1	1K10	180	332.246	1.07039	YCL073C	GEX1	Not hit
4	4C5	199	337.741	1.07038	YNL006W	LST8	Not hit
5	5N4	66	341.693	1.07033	YFR019W	FAB1	Not hit
6	6B9	146	336.084	1.0703	YKL213C	DOA1	Not hit
7	7G2	243	357.314	1.0702	YER052C	HOM3	Not hit
13	13C15	228	170.819	1.07013	YPR110C	RPC40	Not hit
6	6K19	42	336.032	1.07013	YNL136W	EAF7	Not hit
10	10K5	204	337.722	1.0701	YKR037C	SPC34	Not hit
3	3A5	64	290.741	1.07009	YJL129C	TRK1	Not hit
11	11D5	200	340.082	1.06997	YIL056W	VHR1	Not hit
3	3G21	133	290.708	1.06997	YJR102C	VPS25	Not hit
2	2B8	181	345.576	1.06991	YHR175W	CTR2	Not hit
19	19G8	88	162.37	1.0698	YJR113C	RSM7	Not hit
19	19J21	102	162.351	1.06967	YFL065C	YFL065C	Not hit
4	4I16	195	337.491	1.06959	YOL092W	YPQ1	Not hit
6	6E13	113	335.807	1.06941	YLR394W	CST9	Not hit
6	6O14	47	335.806	1.06941	YGR200C	ELP2	Not hit
19	19A10	46	162.31	1.0694	YAL044C	GCV3	Not hit
17	17M4	101	157.73	1.06939	YMR295C	YMR295C	Not hit
3	3F15	138	290.55	1.06938	YLR241W	CSC1	Not hit
2	2E17	261	345.381	1.06931	YER060W	FCY21	Not hit
10	10M16	131	337.441	1.06921	YNL230C	ELA1	Not hit
14	14B5	166	166.387	1.06919	YML107C	PML39	Not hit
2	2C6	255	345.308	1.06908	YGL083W	SCY1	Not hit
6	6A18	149	335.685	1.06902	YGR211W	ZPR1	Not hit
19	19H24	104	162.24	1.06894	YLR067C	PET309	Not hit
15	15D9	248	165.643	1.0689	YER073W	ALD5	Not hit
15	15D9	248	165.643	1.0689	YER073W	ALD5	Not hit
13	13A5	190	170.622	1.0689	YDL081C	RPP1A	Not hit
17	17B1	190	157.632	1.06873	YBR281C	DUG2	Not hit
14	14E19	211	166.314	1.06872	YNL162W-A	YNL162W-A	Not hit
17	17L9	67	157.628	1.0687	YHR119W	SET1	Not hit
8	8O2	185	339.495	1.06866	YOR160W	MTR10	Not hit
10	10I11	127	337.26	1.06863	YOR279C	RFM1	Not hit
16	16F13	33	154.96	1.06862	YOR061W	CKA2	Not hit
16	16M11	68	154.96	1.06862	YEL008W	YEL008W	Not hit
3	3N22	146	290.342	1.06862	YMR202W	ERG2	Not hit
11	11E6	259	339.63	1.06855	YLR418C	CDC73	Not hit
12	12J6	56	135.34	1.06838	YDR061W	YDR061W	Not hit
5	5K22	137	341.057	1.06834	YGR146C	ECL1	Not hit
7	7K7	225	356.674	1.06828	YKL092C	BUD2	Not hit
17	17L24	60	157.547	1.06816	YMR090W	YMR090W	Not hit
7	7J15	197	356.628	1.06815	YNL314W	DAL82	Not hit
8	8M17	230	339.314	1.06808	YFR046C	CNN1	Not hit
11	11D13	219	339.481	1.06808	his3Δ1::GFPdC	None	Not hit
13	13F11	148	170.482	1.06802	YER176W	ECM32	Not hit
15	15M9	206	165.504	1.068	YPR004C	AIM45	Not hit
15	15M9	206	165.504	1.068	YPR004C	AIM45	Not hit
15	15H21	396	165.497	1.06796	YLR201C	COQ9	Not hit
13	13B17	135	170.465	1.06792	YJR052W	RAD7	Not hit
9	9G17	140	337.962	1.06778	YBR233W-A	DAD3	Not hit
7	7G1	260	356.478	1.0677	YMR025W	CSI1	Not hit
7	7E2	254	356.462	1.06765	YHR061C	GIC1	Not hit
19	19P5	76	162.029	1.06754	YJL213W	YJL213W	Not hit
11	11M20	74	339.276	1.06744	YIL159W	BNR1	Not hit
11	11B10	128	339.245	1.06734	YNL153C	GIM3	Not hit
2	2E6	219	344.734	1.06731	YGL126W	SCS3	Not hit
7	7A2	269	356.341	1.06729	YOL086W-A	MHF1	Not hit
10	10L14	170	336.834	1.06729	YHL024W	RIM4	Not hit
10	10O18	107	336.833	1.06728	YOR007C	SGT2	Not hit
6	6A11	160	335.128	1.06725	YHR052W	CIC1	Not hit
9	9D2	206	337.79	1.06723	YCL058W-A	ADF1	Not hit
8	8B11	248	339.039	1.06722	YOL146W	PSF3	Not hit
17	17G2	117	157.393	1.06711	YPR056W	TFB4	Not hit
9	9A1	271	337.735	1.06706	YDR129C	SAC6	Not hit
10	10D1	244	336.759	1.06704	YLR051C	FCF2	Not hit
5	5B5	123	340.629	1.067	YNL097C	PHO23	Not hit
8	8K7	295	338.964	1.06698	YKL033W	TTI1	Not hit
19	19K13	41	161.935	1.06693	YNL177C	MRPL22	Not hit
13	13C5	158	170.297	1.06686	YKL128C	PMU1	Not hit
10	10J18	75	336.698	1.06685	YBL085W	BOI1	Not hit
3	3F3	70	289.811	1.06666	YLR212C	TUB4	Not hit
16	16K17	39	154.666	1.06659	YBL002W	HTB2	Not hit
10	10P5	133	336.612	1.06658	YGL176C	YGL176C	Not hit
13	13C22	152	170.239	1.0665	YKL027W	TCD2	Not hit
19	19G3	50	161.867	1.06648	YJL131C	AIM23	Not hit
3	3F24	130	289.739	1.0664	YMR019W	STB4	Not hit
1	1F2	169	331.004	1.06638	YDR275W	BSC2	Not hit
15	15C11	458	165.233	1.06626	YDR115W	MRX14	Not hit
15	15C11	458	165.233	1.06626	YDR115W	MRX14	Not hit
18	18G2	94	157.294	1.06623	YNL135C	FPR1	Not hit
10	10G21	255	336.495	1.06621	YMR182C	RGM1	Not hit
19	19A23	49	161.821	1.06617	YBR221C	PDB1	Not hit
16	16P14	68	154.596	1.06611	YHL014C	YLF2	Not hit
1	1O14	125	330.918	1.06611	YDL009C	YDL009C	Not hit
17	17G13	70	157.231	1.06601	YGR153W	YGR153W	Not hit
6	6B3	94	334.734	1.066	YLR277C	YSH1	Not hit
13	13G11	172	170.13	1.06581	YBR246W	RRT2	Not hit
17	17J13	69	157.184	1.06569	YDR032C	PST2	Not hit
9	9J14	124	337.295	1.06567	YPR031W	NTO1	Not hit
8	8C20	291	338.541	1.06565	his3Δ1::GFPdC	None	Not hit
17	17A6	192	157.168	1.06559	YLR219W	MSC3	Not hit
3	3I23	161	289.508	1.06555	YJR152W	DAL5	Not hit
9	9I1	185	337.256	1.06555	YMR303C	ADH2	Not hit
11	11L7	114	338.673	1.06554	YHR035W	NEL1	Not hit
10	10J2	151	336.272	1.0655	YOL041C	NOP12	Not hit
10	10C3	263	336.27	1.0655	YIL007C	NAS2	Not hit
14	14H14	166	165.811	1.06549	YOR074C	CDC21	Not hit
4	4D4	135	336.178	1.06543	YPL145C	KES1	Not hit
9	9E1	219	337.214	1.06541	YHR009C	TDA3	Not hit
15	15G2	256	165.095	1.06537	YJL209W	CBP1	Not hit
15	15G2	256	165.095	1.06537	YJL209W	CBP1	Not hit
15	15J6	196	165.07	1.06521	YMR177W	MMT1	Not hit
15	15J6	196	165.07	1.06521	YMR177W	MMT1	Not hit
1	1A8	246	330.632	1.06519	YBR164C	ARL1	Not hit
10	10P21	146	336.122	1.06503	YDL114W	YDL114W	Not hit
9	9O19	120	337.056	1.06491	YLR174W	IDP2	Not hit
4	4L14	108	336.001	1.06487	YHR083W	SAM35	Not hit
17	17G23	52	157.056	1.06483	YER071C	TDA2	Not hit
5	5N19	137	339.918	1.06477	his3Δ1::GFPdC	None	Not hit
19	19L22	100	161.589	1.06464	YPR001W	CIT3	Not hit
17	17M7	122	157.028	1.06464	YGL076C	RPL7A	Not hit
6	6H14	155	334.291	1.06459	YDR325W	YCG1	Not hit
4	4M2	108	335.887	1.06451	YOL163W	YOL163W	Not hit
1	1B2	233	330.412	1.06448	Control-his3d-SWAT	None	Not hit
3	3G18	111	289.204	1.06443	YKR067W	GPT2	Not hit
7	7A7	270	355.378	1.0644	YGR123C	PPT1	Not hit
13	13G5	167	169.901	1.06438	YCR054C	CTR86	Not hit
13	13I14	122	169.899	1.06437	YBR006W	UGA2	Not hit
9	9P8	91	336.881	1.06436	YBR030W	RKM3	Not hit
8	8C22	222	338.099	1.06426	YER121W	YER121W	Not hit
2	2H10	214	343.731	1.0642	YIL105C	SLM1	Not hit
2	2J13	171	343.722	1.06417	YHL047C	ARN2	Not hit
8	8P22	116	338.061	1.06414	YGR054W	YGR054W	Not hit
9	9E3	200	336.795	1.06409	YNL172W	APC1	Not hit
17	17N17	68	156.943	1.06406	his3Δ1::SWAT / SWAT-SP	None	Not hit
19	19K7	95	161.493	1.06402	YPL224C	MMT2	Not hit
9	9N18	68	336.755	1.06396	YBR250W	SPO23	Not hit
16	16G17	67	154.284	1.06396	YKL171W	NNK1	Not hit
6	6B2	114	334.085	1.06393	his3Δ1::SWAT / SWAT-SP	None	Not hit
4	4B2	147	335.667	1.06381	Control-his3d-SWAT	None	Not hit
4	4L4	76	335.615	1.06364	YPR088C	SRP54	Not hit
13	13J11	150	169.773	1.06358	YHR041C	SRB2	Not hit
17	17N6	69	156.864	1.06353	YPR096C	YPR096C	Not hit
9	9H17	97	336.578	1.0634	YDR314C	RAD34	Not hit
13	13K6	126	169.742	1.06338	YLL009C	COX17	Not hit
7	7M14	202	355.037	1.06338	YKL061W	BLI1	Not hit
6	6J14	101	333.839	1.06315	YBR175W	SWD3	Not hit
10	10A4	255	335.512	1.06309	YCR087C-A	YCR087C-A	Not hit
19	19H8	97	161.351	1.06308	YLL027W	ISA1	Not hit
7	7P9	160	354.912	1.06301	YHR143W-A	RPC10	Not hit
2	2G11	252	343.337	1.06298	YER100W	UBC6	Not hit
18	18B18	145	156.81	1.06295	YLR383W	SMC6	Not hit
9	9P22	101	336.392	1.06282	YNL164C	IBD2	Not hit
10	10H21	228	335.384	1.06269	YER124C	DSE1	Not hit
1	1C9	219	329.857	1.06269	YAL064W-B	YAL064W-B	Not hit
2	2I10	281	343.212	1.06259	YGL225W	VRG4	Not hit
2	2K16	187	343.185	1.06251	YGR032W	GSC2	Not hit
13	13D1	202	169.601	1.0625	YMR244C-A	COA6	Not hit
5	5K18	155	339.171	1.06243	YER190W	YRF1-2	Not hit
9	9G2	199	336.186	1.06217	YLR021W	IRC25	Not hit
18	18G16	62	156.682	1.06208	YKL114C	APN1	Not hit
9	9N10	110	336.155	1.06207	YCR099C	YCR099C	Not hit
11	11N19	151	337.533	1.06195	his3Δ1::GFPdC	None	Not hit
15	15G8	390	164.56	1.06191	YJR113C	RSM7	Not hit
15	15G8	390	164.56	1.06191	YJR113C	RSM7	Not hit
5	5B7	171	339.004	1.06191	YFL041W-A	YFL041W-A	Not hit
1	1L17	179	329.579	1.06179	YDR062W	LCB2	Not hit
7	7D2	222	354.491	1.06175	YJR139C	HOM6	Not hit
8	8B8	183	337.296	1.06173	YPL026C	SKS1	Not hit
9	9K18	143	336.04	1.0617	YKL023W	YKL023W	Not hit
6	6C20	129	333.334	1.06154	his3Δ1::GFPdC	None	Not hit
10	10G13	200	335.011	1.06151	YOR278W	HEM4	Not hit
4	4I10	198	334.893	1.06136	YOL082W	ATG19	Not hit
4	4A11	238	334.889	1.06134	YMR281W	GPI12	Not hit
4	4L22	186	334.88	1.06132	YPR113W	PIS1	Not hit
2	2J18	189	342.796	1.06131	YIR014W	YIR014W	Not hit
2	2F9	239	342.772	1.06123	YGR239C	PEX21	Not hit
1	1D2	186	329.394	1.0612	YDR229W	IVY1	Not hit
3	3E16	162	288.304	1.06112	YKR027W	BCH2	Not hit
14	14B23	67	165.123	1.06107	YDR208W	MSS4	Not hit
8	8C7	404	337.05	1.06096	YOR173W	DCS2	Not hit
7	7E15	188	354.215	1.06092	YBR216C	YBP1	Not hit
9	9D7	194	335.763	1.06083	YGR091W	PRP31	Not hit
17	17M14	91	156.465	1.06082	YML016C	PPZ1	Not hit
11	11G15	267	337.148	1.06074	YIL103W	DPH1	Not hit
3	3E19	175	288.2	1.06073	YJR019C	TES1	Not hit
8	8F1	235	336.957	1.06066	YOR019W	YOR019W	Not hit
2	2H14	229	342.588	1.06066	YIL117C	PRM5	Not hit
8	8J4	227	336.934	1.06059	YGL017W	ATE1	Not hit
8	8B13	232	336.913	1.06053	YAL063C-A	YAL063C-A	Not hit
8	8E2	279	336.888	1.06045	YNL083W	SAL1	Not hit
8	8N2	155	336.888	1.06045	YDR222W	YDR222W	Not hit
17	17C3	103	156.404	1.06041	YDR520C	URC2	Not hit
3	3E9	163	288.073	1.06027	YJR005W	APL1	Not hit
2	2H22	182	342.442	1.06021	YIL134C-A	YIL134C-A	Not hit
11	11C21	224	336.975	1.06019	YDR440W	DOT1	Not hit
6	6D6	116	332.847	1.05998	YDR047W	HEM12	Not hit
1	1D14	229	328.979	1.05986	YDR246W	TRS23	Not hit
15	15J15	258	164.223	1.05974	YOR334W	MRS2	Not hit
8	8G21	246	336.647	1.05969	YOR107W	RGS2	Not hit
3	3B24	155	287.907	1.05966	YML067C	ERV41	Not hit
9	9B13	205	335.375	1.0596	YGL117W	YGL117W	Not hit
1	1E14	214	328.893	1.05958	YBR265W	TSC10	Not hit
7	7P13	163	353.756	1.05955	YIL017C	VID28	Not hit
9	9N15	114	335.357	1.05955	YNL308C	KRI1	Not hit
4	4O7	107	334.314	1.05952	YNL280C	ERG24	Not hit
11	11O22	113	336.753	1.0595	YCR091W	KIN82	Not hit
19	19N10	62	160.796	1.05942	YHR024C	MAS2	Not hit
14	14L10	141	164.867	1.05942	his3Δ1::SWAT / SWAT-SP	None	Not hit
4	4H1	125	334.268	1.05938	YOR245C	DGA1	Not hit
2	2J15	135	342.158	1.05933	YHL048W	COS8	Not hit
10	10O11	127	334.323	1.05933	YGL253W	HXK2	Not hit
8	8C5	301	336.514	1.05927	YCR102C	YCR102C	Not hit
9	9E19	143	335.245	1.05919	YJL013C	MAD3	Not hit
19	19F10	33	160.759	1.05918	YHR198C	AIM18	Not hit
13	13N11	149	169.061	1.05912	YAL020C	ATS1	Not hit
3	3H19	109	287.736	1.05903	YLR299W	ECM38	Not hit
7	7G14	193	353.561	1.05896	YDR201W	SPC19	Not hit
17	17O16	61	156.184	1.05891	YFL013C	IES1	Not hit
19	19F21	39	160.717	1.0589	YIL051C	MMF1	Not hit
4	4O21	152	334.109	1.05887	YNL305C	BXI1	Not hit
7	7P8	100	353.479	1.05872	YBR278W	DPB3	Not hit
7	7P14	147	353.453	1.05864	YJR108W	ABM1	Not hit
8	8I14	272	336.31	1.05863	YLR222C	UTP13	Not hit
13	13E7	159	168.975	1.05858	YMR194C-B	CMC4	Not hit
11	11G4	195	336.46	1.05858	YKL108W	SLD2	Not hit
11	11G2	245	336.458	1.05857	YOR080W	DIA2	Not hit
3	3F8	92	287.602	1.05853	YML125C	PGA3	Not hit
3	3C22	149	287.599	1.05852	YKL221W	MCH2	Not hit
18	18I2	76	156.147	1.05846	YBR256C	RIB5	Not hit
13	13C16	175	168.944	1.05839	YDR398W	UTP5	Not hit
8	8P23	113	336.181	1.05822	YER085C	YER085C	Not hit
2	2C4	214	341.799	1.05822	YGL082W	YGL082W	Not hit
2	2L18	179	341.796	1.05821	YJR117W	STE24	Not hit
16	16A23	100	153.44	1.05814	YGL092W	NUP145	Not hit
5	5B8	190	337.786	1.05809	YFL021W	GAT1	Not hit
15	15H3	374	163.946	1.05795	YKL134C	37165	Not hit
15	15H3	374	163.946	1.05795	YKL134C	37165	Not hit
4	4N8	83	333.773	1.05781	YPR138C	MEP3	Not hit
4	4J2	177	333.763	1.05778	YPR028W	YOP1	Not hit
9	9H14	188	334.794	1.05777	YPR081C	GRS2	Not hit
6	6N17	67	332.138	1.05773	his3Δ1::SWAT / SWAT-SP	None	Not hit
1	1N9	111	328.268	1.05757	YDR093W	DNF2	Not hit
8	8L6	171	335.969	1.05756	YKR034W	DAL80	Not hit
7	7J14	174	353.091	1.05755	YFR053C	HXK1	Not hit
16	16L7	42	153.354	1.05755	YPR178W	PRP4	Not hit
10	10M21	110	333.746	1.0575	YDL186W	YDL186W	Not hit
10	10M6	176	333.736	1.05747	YHR085W	IPI1	Not hit
16	16G21	36	153.316	1.05728	YLR388W	RPS29A	Not hit
19	19L23	43	160.458	1.05719	YNL208W	YNL208W	Not hit
18	18C2	67	155.948	1.0571	YNL134C	YNL134C	Not hit
6	6F18	147	331.936	1.05708	YAL013W	DEP1	Not hit
11	11N6	164	335.986	1.05708	YPR108W	RPN7	Not hit
9	9H3	278	334.575	1.05707	YDR425W	SNX41	Not hit
14	14A5	159	164.493	1.05702	YNR034W-A	EGO4	Not hit
7	7B10	196	352.904	1.05699	YER136W	GDI1	Not hit
7	7E5	215	352.899	1.05698	Blank	None	Not hit
10	10A13	316	333.576	1.05696	YHR001W-A	QCR10	Not hit
10	10J1	176	333.566	1.05693	YNL152W	INN1	Not hit
13	13I17	206	168.702	1.05687	his3Δ1::GFPdC	None	Not hit
4	4C16	165	333.474	1.05686	YNR051C	BRE5	Not hit
13	13A1	169	168.695	1.05683	YNL273W	TOF1	Not hit
16	16N24	59	153.245	1.05679	YNL165W	YNL165W	Not hit
16	16G14	40	153.243	1.05678	YGL125W	MET13	Not hit
19	19P7	75	160.386	1.05672	YJR016C	ILV3	Not hit
14	14E12	192	164.439	1.05668	YOR303W	CPA1	Not hit
5	5L4	71	337.322	1.05664	YBR129C	OPY1	Not hit
7	7N14	182	352.783	1.05663	YNL042W-B	YNL042W-B	Not hit
10	10E4	214	333.386	1.05636	YNR032C-A	HUB1	Not hit
5	5C7	190	337.229	1.05635	YPL256C	CLN2	Not hit
6	6M6	51	331.687	1.05629	YGR095C	RRP46	Not hit
7	7O16	144	352.658	1.05626	YGL131C	SNT2	Not hit
1	1I7	198	327.827	1.05615	YBR004C	GPI18	Not hit
1	1M13	169	327.821	1.05613	YBR230C	OM14	Not hit
15	15I21	164	163.66	1.05611	YMR035W	IMP2	Not hit
15	15I21	164	163.66	1.05611	YMR035W	IMP2	Not hit
8	8B12	264	335.493	1.05606	YGL078C	DBP3	Not hit
4	4E18	136	333.198	1.05599	YOL014W	YOL014W	Not hit
4	4E1	186	333.177	1.05592	YNL046W	YNL046W	Not hit
4	4J10	131	333.148	1.05583	YPR036W	VMA13	Not hit
7	7C8	267	352.512	1.05582	YOR143C	THI80	Not hit
11	11M13	252	335.58	1.05581	YNL099C	OCA1	Not hit
7	7A13	303	352.486	1.05574	YOR145C	PNO1	Not hit
6	6N13	77	331.508	1.05572	YPL237W	SUI3	Not hit
10	10M1	111	333.166	1.05566	YIL112W	HOS4	Not hit
5	5N7	98	337.005	1.05565	YNL077W	APJ1	Not hit
1	1I5	222	327.67	1.05564	YBR002C	RER2	Not hit
11	11O1	136	335.474	1.05547	YBL113C	YBL113C	Not hit
8	8L10	267	335.304	1.05546	his3Δ1::SWAT / SWAT-SP	None	Not hit
14	14A1	203	164.246	1.05543	YJR067C	YAE1	Not hit
16	16G5	88	153.034	1.05534	YHR100C	GEP4	Not hit
11	11A9	261	335.423	1.05531	YIL130W	ASG1	Not hit
18	18F7	100	155.681	1.0553	YLR183C	TOS4	Not hit
9	9E23	109	333.977	1.05519	YNL325C	FIG4	Not hit
9	9O11	106	333.964	1.05514	YGR287C	IMA1	Not hit
6	6B8	70	331.297	1.05505	YJL025W	RRN7	Not hit
2	2H7	230	340.748	1.05497	YNL070W	TOM7	Not hit
9	9J6	185	333.898	1.05494	YOR172W	YRM1	Not hit
11	11D7	188	335.3	1.05493	YOR250C	CLP1	Not hit
6	6P9	92	331.241	1.05487	YDR469W	SDC1	Not hit
6	6G22	125	331.235	1.05485	YDL219W	DTD1	Not hit
16	16P18	76	152.96	1.05483	YOR297C	TIM18	Not hit
9	9J11	195	333.859	1.05481	YCR073W-A	SOL2	Not hit
2	2E18	215	340.691	1.05479	YGL153W	PEX14	Not hit
8	8E11	266	335.065	1.05471	YKL206C	ADD66	Not hit
19	19E15	109	160.074	1.05467	YGR094W	VAS1	Not hit
10	10H14	205	332.852	1.05467	YDR182W-A	YDR182W-A	Not hit
5	5G22	143	336.659	1.05457	YKR062W	TFA2	Not hit
16	16F1	81	152.918	1.05454	#N/A	#N/A	Not hit
2	2L19	247	340.574	1.05443	YHR048W	YHK8	Not hit
11	11C7	173	335.134	1.0544	YMR001C	CDC5	Not hit
7	7E4	161	352.037	1.0544	YER065C	ICL1	Not hit
6	6A16	152	331.06	1.0543	YDR021W	FAL1	Not hit
12	12J20	113	133.554	1.05428	YPR152C	URN1	Not hit
9	9M20	142	333.672	1.05422	YDR035W	ARO3	Not hit
5	5M10	44	336.54	1.05419	YER115C	SPR6	Not hit
7	7M8	189	351.963	1.05418	YDL112W	TRM3	Not hit
18	18H5	97	155.512	1.05415	YKL057C	NUP120	Not hit
8	8C3	308	334.882	1.05413	YHR156C	LIN1	Not hit
1	1G1	220	327.173	1.05404	YBL050W	SEC17	Not hit
17	17K24	86	155.462	1.05402	YDR225W	HTA1	Not hit
14	14G7	263	164.007	1.0539	YPR180W	AOS1	Not hit
6	6B18	87	330.932	1.05389	YDR092W	UBC13	Not hit
1	1L8	155	327.115	1.05385	YDR437W	GPI19	Not hit
7	7H1	219	351.834	1.05379	YMR278W	PRM15	Not hit
16	16G4	61	152.797	1.0537	YPR154W	PIN3	Not hit
8	8E14	144	334.731	1.05366	YDR081C	PDC2	Not hit
1	1B1	294	327.037	1.0536	YDL027C	MRX9	Not hit
2	2N10	191	340.278	1.05351	YJL036W	SNX4	Not hit
10	10G2	248	332.471	1.05346	YGR257C	MTM1	Not hit
17	17N23	66	155.376	1.05343	YDL127W	PCL2	Not hit
1	1N18	195	326.983	1.05343	YDR490C	PKH1	Not hit
19	19O10	51	159.878	1.05337	YNL071W	LAT1	Not hit
4	4K5	78	332.37	1.05336	YNL181W	YNL181W	Not hit
6	6J1	72	330.753	1.05332	YLR197W	NOP56	Not hit
17	17B19	108	155.341	1.0532	YGR218W	CRM1	Not hit
17	17O17	61	155.341	1.0532	YHR034C	PIH1	Not hit
14	14F7	112	163.894	1.05317	YLR183C	TOS4	Not hit
13	13I9	211	168.105	1.05313	YBR010W	HHT1	Not hit
19	19L11	87	159.827	1.05304	YOR286W	RDL2	Not hit
17	17E13	103	155.311	1.053	YOL111C	MDY2	Not hit
10	10M5	178	332.288	1.05288	YDR052C	DBF4	Not hit
11	11M3	214	334.629	1.05281	YAR020C	PAU7	Not hit
10	10K7	104	332.264	1.0528	YLR131C	ACE2	Not hit
4	4C4	195	332.192	1.0528	YNR026C	SEC12	Not hit
2	2K12	211	340.046	1.05279	YGR026W	YGR026W	Not hit
5	5P4	61	336.088	1.05278	YPL067C	YPL067C	Not hit
2	2I15	170	340.03	1.05274	Control-his3d-SWAT	None	Not hit
5	5K15	183	336.069	1.05272	YHL029C	OCA5	Not hit
8	8F16	146	334.429	1.05271	YBL044W	YBL044W	Not hit
17	17J15	69	155.267	1.0527	YBR111W-A	SUS1	Not hit
1	1L7	143	326.751	1.05268	YDR039C	ENA2	Not hit
5	5B15	109	336.011	1.05253	YPL024W	RMI1	Not hit
14	14A17	123	163.793	1.05252	YGR088W	CTT1	Not hit
15	15G6	322	163.103	1.05251	YJR100C	AIM25	Not hit
15	15G6	322	163.103	1.05251	YJR100C	AIM25	Not hit
8	8M14	199	334.322	1.05237	YLL013C	PUF3	Not hit
10	10P16	101	332.12	1.05235	YOR177C	MPC54	Not hit
6	6J13	101	330.445	1.05234	YOL077W-A	ATP19	Not hit
19	19I17	121	159.687	1.05211	his3Δ1::GFPdC	None	Not hit
16	16I11	68	152.555	1.05204	YBR158W	AMN1	Not hit
1	1C21	255	326.532	1.05198	YAR033W	MST28	Not hit
2	2A12	203	339.782	1.05198	YGL051W	MST27	Not hit
17	17D1	163	155.16	1.05197	YMR244C-A	COA6	Not hit
5	5K10	92	335.825	1.05195	YHR121W	LSM12	Not hit
13	13E23	193	167.902	1.05186	YPL056C	LCL1	Not hit
6	6E15	94	330.272	1.05178	YPR005C	HAL1	Not hit
10	10G9	226	331.911	1.05168	YMR158C-A	YMR158C-A	Not hit
9	9B5	208	332.866	1.05168	YNL130C-A	DGR1	Not hit
19	19K2	45	159.618	1.05166	YNL169C	PSD1	Not hit
6	6H6	99	330.177	1.05148	YNL278W	CAF120	Not hit
5	5H4	93	335.674	1.05148	YKL033W-A	YKL033W-A	Not hit
11	11G18	179	334.187	1.05142	YML002W	YML002W	Not hit
1	1K5	197	326.357	1.05141	YBR041W	FAT1	Not hit
14	14L12	155	163.62	1.05141	his3Δ1::GFPdC	None	Not hit
3	3J24	116	285.638	1.05131	YMR110C	HFD1	Not hit
19	19A1	110	159.561	1.05129	YAL015C	NTG1	Not hit
2	2F21	216	339.542	1.05123	YGR263C	SAY1	Not hit
7	7I9	268	350.98	1.05123	YNL062C	GCD10	Not hit
4	4M23	130	331.682	1.05118	YNL275W	BOR1	Not hit
8	8B23	93	333.942	1.05117	YPL153C	RAD53	Not hit
11	11O9	192	334.095	1.05113	YPL155C	KIP2	Not hit
10	10B7	174	331.709	1.05104	YLR180W	SAM1	Not hit
13	13F14	134	167.757	1.05095	YLR177W	YLR177W	Not hit
17	17B23	61	154.985	1.05078	YPR074W-A	YPR074W-A	Not hit
7	7D9	216	350.831	1.05078	YGR238C	KEL2	Not hit
12	12I23	218	133.102	1.05071	YLR273C	PIG1	Not hit
12	12F10	66	133.102	1.05071	YLR419W	YLR419W	Not hit
2	2D16	210	339.368	1.05069	YIL029C	YIL029C	Not hit
7	7N18	198	350.797	1.05068	YDR432W	NPL3	Not hit
16	16J5	60	152.358	1.05068	YHR066W	SSF1	Not hit
4	4G7	137	331.499	1.0506	YNL098C	RAS2	Not hit
1	1O4	108	326.101	1.05059	YCR075C	ERS1	Not hit
8	8D18	230	333.746	1.05056	YGL050W	TYW3	Not hit
10	10M3	159	331.552	1.05055	YLR270W	DCS1	Not hit
18	18A14	147	154.973	1.0505	YLR154C	RNH203	Not hit
1	1F13	234	326.072	1.05049	YDL149W	ATG9	Not hit
11	11A16	171	333.858	1.05039	YMR135C	GID8	Not hit
2	2M22	212	339.25	1.05033	YGR086C	PIL1	Not hit
14	14H16	124	163.443	1.05027	YKL059C	MPE1	Not hit
5	5K17	170	335.248	1.05014	YER016W	BIM1	Not hit
11	11C15	173	333.769	1.05011	YNR052C	POP2	Not hit
5	5C12	156	335.227	1.05008	YLR005W	SSL1	Not hit
13	13K15	182	167.608	1.05001	YGL216W	KIP3	Not hit
4	4J11	177	331.299	1.04997	YOR316C	COT1	Not hit
8	8H3	169	333.552	1.04995	YIL084C	SDS3	Not hit
9	9F19	150	332.316	1.04994	YCL024W	KCC4	Not hit
17	17I4	56	154.86	1.04994	YPR118W	MRI1	Not hit
16	16P15	74	152.249	1.04993	YOR054C	VHS3	Not hit
10	10H17	191	331.336	1.04986	YHR122W	CIA2	Not hit
9	9I10	238	332.286	1.04984	YHR153C	SPO16	Not hit
16	16G12	42	152.235	1.04983	YGR050C	YGR050C	Not hit
16	16L13	85	152.23	1.04979	YGL162W	SUT1	Not hit
5	5L6	91	335.135	1.04979	YER174C	GRX4	Not hit
3	3F18	112	285.212	1.04974	YMR013C	SEC59	Not hit
8	8G5	243	333.478	1.04971	YBR165W	UBS1	Not hit
4	4B3	162	331.213	1.04969	YOR086C	TCB1	Not hit
19	19F23	51	159.314	1.04966	YIL094C	LYS12	Not hit
8	8K9	392	333.445	1.04961	YER142C	MAG1	Not hit
17	17E6	99	154.811	1.0496	YER062C	GPP2	Not hit
14	14C18	162	163.327	1.04953	his3Δ1::SWAT / SWAT-SP	None	Not hit
3	3F6	60	285.141	1.04948	YML124C	TUB3	Not hit
11	11B12	133	333.549	1.04942	YPR116W	RRG8	Not hit
17	17I16	60	154.772	1.04934	YKL210W	UBA1	Not hit
11	11I8	172	333.521	1.04933	YGR196C	FYV8	Not hit
4	4O3	87	331.091	1.04931	Control-his3d-SWAT	None	Not hit
14	14H22	150	163.282	1.04924	YGR240C-A	YGR240C-A	Not hit
17	17F24	94	154.754	1.04922	YLR412C-A	YLR412C-A	Not hit
15	15B10	380	162.592	1.04921	YDL044C	MTF2	Not hit
15	15B10	380	162.592	1.04921	YDL044C	MTF2	Not hit
2	2B18	170	338.855	1.04911	YHR190W	ERG9	Not hit
9	9M8	170	332.051	1.0491	YIL026C	IRR1	Not hit
4	4B21	128	331.018	1.04908	YOR104W	PIN2	Not hit
17	17B7	92	154.724	1.04902	YGR070W	ROM1	Not hit
6	6L3	101	329.399	1.04901	YER127W	LCP5	Not hit
5	5L14	102	334.862	1.04893	YOL045W	PSK2	Not hit
9	9N13	115	331.986	1.04889	YDR293C	SSD1	Not hit
11	11G21	161	333.381	1.04889	YNL147W	LSM7	Not hit
18	18G20	52	154.732	1.04886	YGR280C	PXR1	Not hit
4	4F23	93	330.948	1.04885	YOR242C	SSP2	Not hit
4	4C23	226	330.94	1.04883	YNL041C	COG6	Not hit
10	10F6	169	331.008	1.04882	YOL057W	YOL057W	Not hit
3	3E1	144	284.927	1.04869	YJL219W	HXT9	Not hit
5	5E5	166	334.781	1.04868	Blank	None	Not hit
9	9G4	269	331.886	1.04858	YPL268W	PLC1	Not hit
5	5D5	75	334.723	1.0485	YOR274W	MOD5	Not hit
6	6C6	150	329.212	1.04841	YNR004W	SWM2	Not hit
4	4A12	156	330.798	1.04838	YNR002C	ATO2	Not hit
15	15J5	314	162.461	1.04837	YMR157C	AIM36	Not hit
15	15J5	314	162.461	1.04837	YMR157C	AIM36	Not hit
6	6C16	176	329.199	1.04837	YEL018W	EAF5	Not hit
13	13C8	111	167.339	1.04833	YPL202C	AFT2	Not hit
17	17L10	107	154.608	1.04823	his3Δ1::SWAT / SWAT-SP	None	Not hit
17	17G7	131	154.605	1.04821	YOR244W	ESA1	Not hit
13	13P5	151	167.31	1.04815	YGR237C	YGR237C	Not hit
5	5A11	183	334.599	1.04811	YPL228W	CET1	Not hit
18	18E10	135	154.617	1.04809	YEL058W	PCM1	Not hit
8	8L11	209	332.954	1.04806	YFR030W	MET10	Not hit
16	16J17	57	151.973	1.04802	YNR022C	MRPL50	Not hit
4	4F8	167	330.683	1.04801	YPL199C	YPL199C	Not hit
16	16K15	53	151.97	1.048	YJR014W	TMA22	Not hit
7	7J6	233	349.884	1.04795	YGR035C	YGR035C	Not hit
8	8N20	137	332.916	1.04795	YGL111W	NSA1	Not hit
19	19L9	60	159.048	1.04791	YOR037W	CYC2	Not hit
8	8C23	188	332.892	1.04787	YMR032W	HOF1	Not hit
11	11B11	203	333.056	1.04787	YOL108C	INO4	Not hit
16	16O20	53	151.941	1.0478	YPL157W	TGS1	Not hit
7	7A15	277	349.83	1.04779	YJL020C	BBC1	Not hit
2	2I7	176	338.423	1.04777	YER151C	UBP3	Not hit
1	1D5	93	325.224	1.04776	YDL100C	GET3	Not hit
9	9H2	158	331.613	1.04772	YDL056W	MBP1	Not hit
11	11L18	150	332.99	1.04766	YGR117C	YGR117C	Not hit
18	18E16	42	154.551	1.04764	YPR019W	MCM4	Not hit
9	9M9	182	331.573	1.04759	YOR238W	YOR238W	Not hit
9	9N2	110	331.567	1.04757	YDR074W	TPS2	Not hit
15	15L3	172	162.334	1.04755	YPL168W	MRX4	Not hit
15	15L3	172	162.334	1.04755	YPL168W	MRX4	Not hit
2	2C20	125	338.33	1.04748	Control-his3d-GFPdC	None	Not hit
4	4K4	111	330.51	1.04747	YOL119C	MCH4	Not hit
16	16I12	61	151.874	1.04734	YBR262C	MIC12	Not hit
9	9H13	175	331.493	1.04734	YBR194W	AIM4	Not hit
8	8L20	165	332.706	1.04728	YGR246C	BRF1	Not hit
16	16N22	65	151.866	1.04728	YPR190C	RPC82	Not hit
2	2J14	110	338.259	1.04726	YIR006C	PAN1	Not hit
17	17K19	98	154.438	1.04707	YAL047C	SPC72	Not hit
11	11E5	213	332.76	1.04694	Blank	None	Not hit
10	10N1	188	330.396	1.04689	YDR531W	CAB1	Not hit
19	19H2	35	158.884	1.04683	YKL106W	AAT1	Not hit
8	8C11	328	332.546	1.04678	YGR017W	YGR017W	Not hit
8	8H14	154	332.542	1.04677	YOR027W	STI1	Not hit
14	14C21	165	162.894	1.04675	YGL122C	NAB2	Not hit
10	10J7	164	330.339	1.0467	YGR187C	HGH1	Not hit
10	10E14	244	330.335	1.04669	YNL182C	IPI3	Not hit
11	11K14	197	332.676	1.04667	YLR085C	ARP6	Not hit
3	3H22	121	284.365	1.04662	YMR055C	BUB2	Not hit
10	10N6	113	330.296	1.04657	YGR232W	NAS6	Not hit
1	1K13	205	324.849	1.04656	YBR056W	YBR056W	Not hit
13	13J9	194	167.053	1.04654	YIL110W	HPM1	Not hit
16	16H14	75	151.751	1.0465	YJL071W	ARG2	Not hit
1	1F11	251	324.799	1.04639	YDL146W	LDB17	Not hit
2	2G14	254	337.975	1.04638	YGL184C	STR3	Not hit
7	7N9	154	349.338	1.04631	YBL052C	SAS3	Not hit
11	11C13	214	332.558	1.0463	YLR012C	YLR012C	Not hit
8	8B17	161	332.392	1.04629	YNL206C	RTT106	Not hit
2	2E14	257	337.94	1.04627	YGL145W	TIP20	Not hit
14	14H7	176	162.815	1.04624	YDR539W	FDC1	Not hit
17	17A1	219	154.308	1.04619	YNL273W	TOF1	Not hit
17	17I1	41	154.305	1.04617	YNL187W	SWT21	Not hit
19	19F2	102	158.783	1.04616	YHR037W	PUT2	Not hit
1	1C23	232	324.721	1.04614	YAR042W	SWH1	Not hit
15	15G3	474	162.115	1.04614	YJL131C	AIM23	Not hit
15	15G3	474	162.115	1.04614	YJL131C	AIM23	Not hit
6	6F8	76	328.491	1.04611	YGL245W	GUS1	Not hit
9	9B10	185	331.105	1.04611	YIL010W	DOT5	Not hit
3	3I13	165	284.225	1.04611	YFR050C	PRE4	Not hit
3	3G5	154	284.218	1.04608	YJR054W	KCH1	Not hit
16	16E1	65	151.676	1.04597	YHL025W	SNF6	Not hit
5	5E14	145	333.892	1.0459	YPR066W	UBA3	Not hit
2	2J20	152	337.819	1.0459	YIR020C	YIR020C	Not hit
4	4E4	162	329.984	1.0458	YNR062C	YNR062C	Not hit
3	3B22	142	284.138	1.04579	YML066C	SMA2	Not hit
16	16M5	74	151.646	1.04577	YDL171C	GLT1	Not hit
13	13G3	198	166.922	1.04572	YMR194W	RPL36A	Not hit
13	13O3	143	166.916	1.04568	his3Δ1::SWAT / SWAT-SP	None	Not hit
13	13G7	207	166.914	1.04567	YOR244W	ESA1	Not hit
15	15J21	326	162.042	1.04567	YFL065C	YFL065C	Not hit
13	13O20	119	166.909	1.04564	YNL082W	PMS1	Not hit
15	15P11	110	162.03	1.04559	YER017C	AFG3	Not hit
11	11B14	134	332.306	1.04551	YDL153C	SAS10	Not hit
1	1H14	152	324.514	1.04548	YDR351W	SBE2	Not hit
2	2G15	217	337.678	1.04546	YER119C	AVT6	Not hit
2	2C10	225	337.647	1.04536	YGL095C	VPS45	Not hit
5	5B10	105	333.71	1.04533	YLR105C	SEN2	Not hit
4	4B18	144	329.834	1.04532	YPL119C-A	YPL119C-A	Not hit
9	9D9	240	330.852	1.04531	YPR078C	YPR078C	Not hit
7	7G17	216	348.995	1.04529	YER139C	RTR1	Not hit
9	9M16	90	330.832	1.04525	YDR353W	TRR1	Not hit
13	13L1	166	166.84	1.04521	YNL045W	LAP2	Not hit
4	4O10	128	329.793	1.04519	YOR067C	ALG8	Not hit
4	4A8	181	329.788	1.04518	YNL329C	PEX6	Not hit
5	5G2	181	333.658	1.04516	YDL092W	SRP14	Not hit
2	2N4	140	337.576	1.04514	YJL028W	YJL028W	Not hit
10	10K17	247	329.845	1.04514	YHL023C	NPR3	Not hit
6	6F9	188	328.167	1.04508	YLR457C	NBP1	Not hit
6	6L2	61	328.157	1.04505	YML069W	POB3	Not hit
12	12I13	138	132.383	1.04503	YLL029W	FRA1	Not hit
18	18A17	98	154.159	1.04498	YGR088W	CTT1	Not hit
6	6A7	217	328.105	1.04488	YGR129W	SYF2	Not hit
11	11E16	257	332.106	1.04488	YBL029C-A	YBL029C-A	Not hit
8	8B4	251	331.887	1.04471	his3Δ1::GFPdC	None	Not hit
19	19F20	96	158.557	1.04467	YIL022W	TIM44	Not hit
3	3J22	122	283.831	1.04466	YMR109W	MYO5	Not hit
5	5C20	168	333.491	1.04464	his3Δ1::GFPdC	None	Not hit
10	10B23	191	329.674	1.0446	YIL107C	PFK26	Not hit
9	9D1	182	330.581	1.04446	YKR031C	SPO14	Not hit
9	9P6	109	330.572	1.04443	YDR051C	DET1	Not hit
10	10H15	187	329.615	1.04441	YCR008W	SAT4	Not hit
1	1J15	117	324.175	1.04438	YDR018C	YDR018C	Not hit
2	2N24	166	337.328	1.04438	YJL077C	ICS3	Not hit
6	6C3	75	327.935	1.04434	YDR235W	PRP42	Not hit
1	1K12	168	324.155	1.04432	YCR002C	CDC10	Not hit
8	8D24	161	331.745	1.04426	YDL040C	NAT1	Not hit
13	13N9	138	166.689	1.04426	YML095C	RAD10	Not hit
4	4I15	214	329.487	1.04422	Control-his3d-SWAT	None	Not hit
7	7D12	117	348.634	1.0442	YNR027W	BUD17	Not hit
5	5I1	158	333.337	1.04416	YIR018C-A	YIR018C-A	Not hit
2	2D14	197	337.252	1.04414	YIL023C	YKE4	Not hit
7	7L1	165	348.604	1.04411	YJR135C	MCM22	Not hit
5	5C23	182	333.319	1.0441	YML017W	PSP2	Not hit
2	2F6	273	337.215	1.04403	YIL044C	AGE2	Not hit
1	1O1	59	324.048	1.04397	YBR109C	CMD1	Not hit
11	11O8	200	331.814	1.04396	YGL221C	NIF3	Not hit
11	11E2	256	331.802	1.04392	YKR080W	MTD1	Not hit
8	8A4	241	331.63	1.0439	YDR124W	YDR124W	Not hit
13	13O5	195	166.631	1.04389	his3Δ1::GFPdC	None	Not hit
8	8O10	123	331.618	1.04386	YBR088C	POL30	Not hit
13	13E10	169	166.613	1.04378	YAL037C-A	YAL037C-A	Not hit
10	10C17	110	329.413	1.04377	YGR003W	CUL3	Not hit
2	2H20	193	337.12	1.04373	YIL124W	AYR1	Not hit
5	5E20	122	333.201	1.04373	Blank	None	Not hit
15	15H17	304	161.736	1.04369	YLR142W	PUT1	Not hit
6	6K5	63	327.73	1.04369	YPL089C	RLM1	Not hit
6	6G11	53	327.675	1.04352	YIL150C	MCM10	Not hit
2	2K7	244	337.024	1.04344	YFL030W	AGX1	Not hit
9	9I3	230	330.255	1.04343	YDR446W	ECM11	Not hit
2	2C2	170	337.017	1.04342	YGL077C	HNM1	Not hit
17	17A12	131	153.896	1.0434	YML015C	TAF11	Not hit
10	10F4	165	329.286	1.04337	YBR142W	MAK5	Not hit
7	7I7	309	348.338	1.04332	YNR068C	YNR068C	Not hit
7	7E7	147	348.326	1.04328	YJR142W	YJR142W	Not hit
2	2A11	177	336.971	1.04327	YEL031W	SPF1	Not hit
13	13O17	191	166.531	1.04327	YHR034C	PIH1	Not hit
9	9F1	167	330.195	1.04324	YDL037C	BSC1	Not hit
2	2K6	223	336.957	1.04323	YGR009C	SEC9	Not hit
1	1F16	201	323.81	1.04321	YDR302W	GPI11	Not hit
19	19I1	73	158.334	1.0432	YLR077W	FMP25	Not hit
19	19D2	136	158.326	1.04315	YDR462W	MRPL28	Not hit
17	17I10	97	153.856	1.04313	YDL166C	FAP7	Not hit
1	1C14	234	323.785	1.04313	YBR219C	YBR219C	Not hit
4	4A6	169	329.131	1.04309	YNL326C	PFA3	Not hit
2	2A24	177	336.864	1.04294	YGL075C	MPS2	Not hit
6	6N8	89	327.493	1.04294	YJR099W	YUH1	Not hit
8	8J2	272	331.323	1.04293	YER042W	MXR1	Not hit
11	11D20	143	331.48	1.04291	YER037W	PHM8	Not hit
2	2D7	168	336.836	1.04285	YGR199W	PMT6	Not hit
13	13M5	159	166.461	1.04283	YIR013C	GAT4	Not hit
17	17K1	105	153.789	1.04267	YIL136W	OM45	Not hit
11	11O11	217	331.401	1.04266	YLR335W	NUP2	Not hit
8	8L21	157	331.224	1.04262	YDR210W	YDR210W	Not hit
17	17O1	38	153.765	1.04251	YMR166C	MME1	Not hit
13	13L10	152	166.407	1.04249	his3Δ1::SWAT / SWAT-SP	None	Not hit
18	18H22	112	153.787	1.04246	YGR240C-A	YGR240C-A	Not hit
9	9B20	182	329.939	1.04243	YPL150W	YPL150W	Not hit
15	15I14	124	161.529	1.04236	YLR304C	ACO1	Not hit
[truncated: 4,412 more rows]

## Sheet: Sheet4
Legend: Shown are all identified hits with decreased GFP fluorescense of the reporter alongside their cellular localization based on N- and C-terminal tagging with GFP (Breker el al., 2013) and their gene functions according to the Saccharomyces Genome Database (SGD). Hits are sorted according to normalized GFP intensity.
Well	MedianIntensityGfp	MedianIntensityGfp (Normalized-well/plate)	ORF	Gene	N' GFP localization	C' GFP localization	SGD Description
6B10	101.806	0.324211	YKL045W	PRI2	nucleus	nucleus	Subunit of DNA primase; DNA primase is required for DNA synthesis and double-strand break repair
8I24	131.021	0.412425	YMR260C	TIF11	cytosol	cytosol	Translation initiation factor eIF1A; essential protein that forms a complex with Sui1p (eIF1) and the 40S ribosomal subunit and scans for the start codon; C-terminus associates with Fun12p (eIF5B); N terminus interacts with eIF2 and eIF3
11D6	144.124	0.453447	YDR488C	PAC11	cytosol	below threshold	Dynein intermediate chain, microtubule motor protein; required for intracellular transport and cell division; acts in cytoplasmic dynein pathway; forms complex with dynein light chain Dyn2p that promotes Dyn1p homodimerization and potentiates motor processivity; Dyn2p-Pac11p complex is also important for interaction of dynein motor complex with dynactin complex; forms cortical cytoplasmic microtu…
9O9	143.752	0.454177	YER040W	GLN3	cytosol,nucleus	nucleus,cytosol	Transcriptional activator of genes regulated by nitrogen catabolite repression; localization and activity regulated by quality of nitrogen source and Ure2p
4F10	156.96	0.497445	YPL200W	CSM4	ER,punctate	missing	Protein required for accurate chromosome segregation during meiosis; involved in meiotic telomere clustering (bouquet formation) and telomere-led rapid prophase movements; functions with meiosis-specific telomere-binding protein Ndj1p; CSM4 has a paralog, MPS2, that arose from the whole genome duplication
12K19	64.4961	0.509134	YPL082C	MOT1	nucleus,nucleolus	nucleus	Essential protein involved in regulation of transcription; removes Spt15p (TBP) from DNA via its C-terminal ATPase activity; may have a role in ensuring that soluble TBP is available to bind TATA-less promoters; forms a complex with TBP that binds TATA DNA with high affinity but with altered specificity; the Mot1p-Spt15p-DNA ternary complex contains unbent DNA; coregulates transcription with Spt1…
17B8	75.2272	0.510033	YOR028C	CIN5	nucleus	nucleus,cytosol	Basic leucine zipper (bZIP) transcription factor of the yAP-1 family; physically interacts with the Tup1-Cyc8 complex and recruits Tup1p to its targets; mediates pleiotropic drug resistance and salt tolerance; nuclearly localized under oxidative stress and sequestered in the cytoplasm by Lot6p under reducing conditions; CIN5 has a paralog, YAP6, that arose from the whole genome duplication
12M19	65.1293	0.514133	YLR133W	CKI1	cytosol	cytosol	Choline kinase; catalyzes the first step in phosphatidylcholine synthesis via the CDP-choline (Kennedy pathway); exhibits some ethanolamine kinase activity contributing to phosphatidylethanolamine synthesis via the CDP-ethanolamine pathway; CKI1 has a paralog, EKI1, that arose from the whole genome duplication
11F21	168.804	0.531094	YDL097C	RPN6	nucleus	nucleus,cytosol	Essential, non-ATPase regulatory subunit of the 26S proteasome lid; required for the assembly and activity of the 26S proteasome; the human homolog (S9 protein) partially rescues Rpn6p depletion; protein abundance increases in response to DNA replication stress
4F16	173.412	0.549584	YPL217C	BMS1	nucleus	below threshold	GTPase required for ribosomal subunit synthesis and rRNA processing; required for synthesis of 40S ribosomal subunits and for processing the 35S pre-rRNA at sites A0, A1, and A2; interacts with Rcl1p, which stimulates its GTPase and U3 snoRNA binding activities; has similarity to Tsr1p
19D1	84.7357	0.558291	YDR405W	MRP20	mitochondria	mitochondria	Mitochondrial ribosomal protein of the large subunit
12N18	71.1008	0.561273	YDR125C	ECM18	mitochondria	mitochondria	Protein of unknown function; ECM18 has a paralog, ICT1, that arose from the whole genome duplication
12K20	72.2374	0.570245	YHR014W	SPO13	nucleus	below threshold	Meiotic regulator; involved in maintaining sister chromatid cohesion during meiosis I as well as promoting proper attachment of kinetochores to the spindle during meiosis I and meiosis II; anaphase-promoting complex (APC) substrate that is degraded during anaphase I; expressed only in meiotic cells
8M1	181.949	0.572734	YDL043C	PRP11	nucleus	nucleus	Subunit of the SF3a splicing factor complex; required for spliceosome assembly
12L20	74.0501	0.584555	YOL114C	PTH4	below threshold,cytosol	below threshold	Protein similar to the human peptidyl-tRNA hydrolase gene ICT1; associates with mitochondrial large subunit; may function in translation termination; YOL114C is not an essential gene
12L19	74.7486	0.590068	YPR160C-A	YPR160C-A	below threshold	missing	Protein of unknown function; identified by gene-trapping, microarray-based expression analysis, and genome-wide homology searching
12L21	75.0944	0.592799	YPR204C-A	YPR204C-A	cytosol	missing	Protein of unknown function; identified by gene-trapping, microarray-based expression analysis, and genome-wide homology searching
10H18	188.666	0.597802	YGL073W	HSF1	nucleolus	nucleus	Trimeric heat shock transcription factor; activates multiple genes in response to highly diverse stresses; recognizes variable heat shock elements (HSEs) consisting of inverted NGAAN repeats; monitors translational status of cell through an RQC (Ribosomal Quality Control)-mediated translation-stress signal; involved in diauxic shift; posttranslationally regulated; human homolog HSF1 with linker r…
12D22	76.6698	0.605234	YKL056C	TMA19	cytosol	cytosol	Protein that associates with ribosomes; homolog of translationally controlled tumor protein; green fluorescent protein (GFP)-fusion protein localizes to the cytoplasm and relocates to the mitochondrial outer surface upon oxidative stress
13B8	97.5721	0.611261	YOR028C	CIN5	nucleus	nucleus,cytosol	Basic leucine zipper (bZIP) transcription factor of the yAP-1 family; physically interacts with the Tup1-Cyc8 complex and recruits Tup1p to its targets; mediates pleiotropic drug resistance and salt tolerance; nuclearly localized under oxidative stress and sequestered in the cytoplasm by Lot6p under reducing conditions; CIN5 has a paralog, YAP6, that arose from the whole genome duplication
12C21	77.963	0.615443	YDR285W	ZIP1	punctate,nucleus	below threshold	Transverse filament protein of the synaptonemal complex; required for normal levels of meiotic recombination and pairing between homologous chromosome during meiosis; required for meiotic recombination between non-allelc sites; potential Cdc28p substrate
12A22	79.3095	0.626072	YNL121C	TOM70	cytosol	mitochondria	Component of the TOM (translocase of outer membrane) complex; involved in the recognition and initial import steps for all mitochondrially directed proteins; acts as a receptor for incoming precursor proteins; TOM70 has a paralog, TOM71, that arose from the whole genome duplication
12F17	79.4761	0.627387	YBR181C	RPS6B	cytosol	cytosol	Protein component of the small (40S) ribosomal subunit; homologous to mammalian ribosomal protein S6, no bacterial homolog; phosphorylated on S233 by Ypk3p in a TORC1-dependent manner, and on S232 in a TORC1/2-dependent manner by Ypk1/2/3p; RPS6B has a paralog, RPS6A, that arose from the whole genome duplication
3P7	172.507	0.634919	YML013W	UBX2	ER	ER	Bridging factor involved in ER-associated protein degradation (ERAD); bridges the cytosolic Cdc48p-Npl1p-Ufd1p ATPase complex and the membrane associated Ssm4p and Hrd1p ubiquitin ligase complexes; contains a UBX (ubiquitin regulatory X) domain and a ubiquitin-associated (UBA) domain; redistributes from the ER to lipid droplets during the diauxic shift and stationary phase; required for the maint…
16E17	93.7672	0.64663	YIL093C	RSM25	cytosol,nucleus	mitochondria	Mitochondrial ribosomal protein of the small subunit
12K21	82.6645	0.652557	YER047C	SAP1	punctate,bud neck	cytosol	Putative ATPase of the AAA family; interacts with the Sin1p transcriptional repressor in the two-hybrid system
6O16	205.505	0.654451	YKL186C	MTR2	cytosol,nuclear periphery	nuclear periphery	mRNA transport regulator; essential nuclear protein; Mex67p and Mtr2p form a mRNA export complex which binds to RNA
12A19	83.1685	0.656536	YPR025C	CCL1	nucleus	nucleus	Cyclin associated with protein kinase Kin28p; Kin28p is the TFIIH-associated carboxy-terminal domain (CTD) kinase involved in transcription initiation at RNA polymerase II promoters; human homolog CCNH allows growth of yeast ccl1 temperature-sensitive mutant at restrictive temperature
12M18	83.3407	0.657895	YCL033C	MXR2	cytosol	below threshold	Methionine-R-sulfoxide reductase; involved in the response to oxidative stress; protects iron-sulfur clusters from oxidative inactivation along with MXR1; involved in the regulation of lifespan
3P17	179.786	0.661711	YML031W	NDC1	cell periphery,punctate,nuclear periphery	nuclear periphery	Subunit of the transmembrane ring of the nuclear pore complex (NPC); contributes to nucleocytoplasmic transport, NPC biogenesis and spindle pole body duplication; homologous to human NDC1
12D23	84.7148	0.668742	YOL127W	RPL25	#N/A	#N/A	Ribosomal 60S subunit protein L25; primary rRNA-binding ribosomal protein component of large ribosomal subunit; binds to 25S rRNA via a conserved C-terminal motif; homologous to mammalian ribosomal protein L23A and bacterial L23
19N7	102.185	0.673255	YGR084C	MRP13	mitochondria	mitochondria	Mitochondrial ribosomal protein of the small subunit
12K22	85.3003	0.673364	YPR145W	ASN1	cytosol	cytosol	Asparagine synthetase; catalyzes the synthesis of L-asparagine from L-aspartate in the asparagine biosynthetic pathway; ASN1 has a paralog, ASN2, that arose from the whole genome duplication
12B21	86.2854	0.68114	YOR234C	RPL33B	cytosol	cytosol	Ribosomal 60S subunit protein L33B; rpl33b null mutant exhibits normal growth while rpl33a rpl33b double null mutant is inviable; homologous to mammalian ribosomal protein L35A, no bacterial homolog; RPL33B has a paralog, RPL33A, that arose from the whole genome duplication
16F17	99.7339	0.687777	YBR181C	RPS6B	cytosol	cytosol	Protein component of the small (40S) ribosomal subunit; homologous to mammalian ribosomal protein S6, no bacterial homolog; phosphorylated on S233 by Ypk3p in a TORC1-dependent manner, and on S232 in a TORC1/2-dependent manner by Ypk1/2/3p; RPS6B has a paralog, RPS6A, that arose from the whole genome duplication
12M20	87.1729	0.688147	YGL044C	RNA15	cytosol,nucleus	missing	Component of the cleavage and polyadenylation factor I (CF I); CF 1, composed of the CF 1A complex (Rna14p, Rna15p, Clp1p, Pcf11p) and Hrp1, is involved in cleavage and polyadenylation of mRNA 3' ends; interacts with the A-rich polyadenylation signal in complex with Rna14p and Hrp1p; mutant displays reduced transcription elongation in the G-less-based run-on (GLRO) assay; required for gene loopin…
3L22	187.513	0.690149	YAL040C	CLN3	missing	below threshold	G1 cyclin involved in cell cycle progression; activates Cdc28p kinase to promote G1 to S phase transition; plays a role in regulating transcription of other G1 cyclins, CLN1 and CLN2; regulated by phosphorylation and proteolysis; acetyl-CoA induces CLN3 transcription in response to nutrient repletion to promote cell-cycle entry; cell cycle arrest phenotype of the cln1 cln2 cln3 triple null mutant…
7N1	232.495	0.696354	YDR391C	YDR391C	cytosol	nucleus,cytosol	Putative protein of unknown function; possibly involved in zinc homeostasis; Bdf1p-dependent transcription induced by salt stress; green fluorescent protein (GFP)-fusion protein localizes to both the cytoplasm and the nucleus
18C19	103.071	0.698677	YOR077W	RTS2	nucleus,nucleolus	nucleus,cytosol	Basic zinc-finger protein; similar to human and mouse Kin17 proteins which are chromatin-associated proteins involved in UV response and DNA replication
12N20	88.7841	0.700865	YKL078W	DHR2	nucleus,nucleolus	nucleolus	Predominantly nucleolar DEAH-box ATP-dependent RNA helicase; required for 18S rRNA synthesis
3L13	191.183	0.703657	YLR378C	SEC61	ER	ER	Conserved ER protein translocation channel; essential subunit of Sec61 complex (Sec61p, Sbh1p, and Sss1p); forms channel for SRP-dependent protein import; with Sec63 complex allows SRP-independent protein import into ER; involved in posttranslational soluble protein import into the ER, ERAD of soluble substrates, and misfolded soluble protein export from the ER
3P4	192.042	0.706821	YMR212C	EFR3	cell periphery,punctate	cell periphery	Protein required for Stt4-containing PI kinase complex localization; required for Stt4-containing phosphoinositide (PI) kinase patch assembly at the plasma membrane; recruited to the plasma membrane via a conserved basic patch near its N-terminus; exhibits synthetic lethal genetic interactions with PHO85; has sequence similarity to the Drosophila rolling blackout (RBO) gene
12A21	90.0546	0.710895	YJR104C	SOD1	cytosol	cytosol	Cytosolic copper-zinc superoxide dismutase; detoxifies superoxide; stabilizes Yck1p and Yck2p kinases in glucose to repress respiration; phosphorylated by Dun1p, enters nucleus under oxidative stress to promote transcription of stress response genes; human ortholog SOD1 implicated in ALS complements a null allele; abundance increases under DNA replication stress and during exposure to boric acid;…
2K13	229.881	0.71172	YFL038C	YPT1	punctate	missing	Rab family GTPase; involved in the ER-to-Golgi step of the secretory pathway; complex formation with the Rab escort protein Mrs6p is required for prenylation of Ypt1p by type II protein geranylgeranyltransferase (Bet2p-Bet4p); binds to unspliced HAC1 mRNA; regulates the unfolded protein response (UPR) by promoting the decay of HAC1 RNA; localizes to the early Golgi, the transitional Golgi and ER …
6L24	223.861	0.712908	YLR263W	RED1	punctate,nucleus	cytosol	Protein component of the synaptonemal complex axial elements; involved in chromosome segregation during the first meiotic division; critical for coupling checkpoint signaling to SC formation; promotes interhomolog recombination by phosphorylating Hop1p; also interacts with Mec3p and Ddc1p
15C23	110.496	0.713038	YDR282C	MRX10	mitochondria	below threshold	Mitochondrial inner membrane protein of unknown function; associates with mitochondrial ribosome; localizes to the inner membrane with the C terminus facing the intermembrane space; ortholog of human RMND1, mutation in which is implicated in infantile encephaloneuromyopathy and defective mitochondrial translation
14E24	111.38	0.715721	YLR098C	CHA4	punctate,nucleus	nucleus,cytosol	DNA binding transcriptional activator; mediates serine/threonine activation of the catabolic L-serine (L-threonine) deaminase (CHA1); Zinc-finger protein with Zn[2]-Cys[6] fungal-type binuclear cluster domain
11P17	228.939	0.720292	YDR296W	MHR1	cytosol	mitochondria	Mitochondrial ribosomal protein of the large subunit; also involved in homologous recombination in mitochondria; required for recombination-dependent mtDNA partitioning; involved in stimulation of mitochondrial DNA replication in response to oxidative stress
12F20	91.5659	0.722825	YGR235C	MIC26	mitochondria	mitochondria	Component of the MICOS complex; MICOS (formerly MINOS or MitOS) is a mitochondrial inner membrane complex that extends into the intermembrane space and has a role in the maintenance of crista junctions, inner membrane architecture, and formation of contact sites to the outer membrane; Mic26p is a non-essential component of the complex
9E17	230.182	0.727249	YBL103C	RTG3	nucleus	nucleus,cytosol	bHLH/Zip transcription factor for retrograde (RTG) and TOR pathways; forms a complex with another bHLH/Zip protein, Rtg1p, to activate the pathways; target of Hog1p
3P24	197.936	0.728514	YMR258C	ROY1	ER	nucleus,cytosol	GTPase inhibitor with similarity to F-box proteins; inhibits Ypt52p GTPase activity by preventing Ypt52p from binding GTP; involved in regulating intracellular trafficking; physically interacts with Skp1p
11B9	232.471	0.731405	YDL083C	RPS16B	cytosol	cytosol	Protein component of the small (40S) ribosomal subunit; homologous to mammalian ribosomal protein S16 and bacterial S9; RPS16B has a paralog, RPS16A, that arose from the whole genome duplication
19M8	111.439	0.734229	YPL188W	POS5	mitochondria	mitochondria	Mitochondrial NADH kinase; phosphorylates NADH; also phosphorylates NAD(+) with lower specificity; required for the response to oxidative stress
19I11	111.898	0.737253	YLR439W	MRPL4	mitochondria	mitochondria	Mitochondrial ribosomal protein of the large subunit; homolog of prokaryotic L29 ribosomal protein; located at the ribosomal tunnel exit
10I22	233.102	0.738601	YMR117C	SPC24	punctate	punctate	Component of the kinetochore-associated Ndc80 complex; involved in chromosome segregation, spindle checkpoint activity, and kinetochore clustering; evolutionarily conserved; other members include Ndc80p, Nuf2p, Spc24p, and Spc25p
5H5	236.085	0.739521	YMR143W	RPS16A	cytosol	cytosol	Protein component of the small (40S) ribosomal subunit; homologous to mammalian ribosomal protein S16 and bacterial S9; RPS16A has a paralog, RPS16B, that arose from the whole genome duplication
17D20	109.218	0.740488	YLR336C	SGD1	nucleus	nucleolus	Essential nuclear protein; required for biogenesis of the small ribosomal subunit; has a possible role in the osmoregulatory glycerol response; putative homolog of human NOM1 which is implicated in acute myeloid leukemia
16D19	107.416	0.740754	YMR047C	NUP116	punctate,nuclear periphery	nucleus,cytosol	FG-nucleoporin component of central core of the nuclear pore complex; contributes directly to nucleocytoplasmic transport and maintenance of the nuclear pore complex (NPC) permeability barrier; forms a stable association with Nup82p, Gle2p and two other FG-nucleoporins (Nsp1p and Nup159p); NUP116 has a paralog, NUP100, that arose from the whole genome duplication
3P3	201.273	0.740794	YML006C	GIS4	cell periphery	cytosol	CAAX box containing protein of unknown function; proposed to be involved in the RAS/cAMP signaling pathway
13N7	118.587	0.742911	YOR262W	GPN2	cytosol	cytosol	Putative GTPase with a role in biogenesis of RNA pol II and polIII; may be involved in assembly of RNA polymerases II and III and in their transport into the nucleus; contains a Gly-Pro-Asn motif in the G domain; similar to Npa3p and Gpn3p; highly conserved across species and homologous to human gene GPN2/ATPBD1B; required for establishment of sister chromatid cohesion
12B20	94.2431	0.743959	YBR298C-A	YBR298C-A	below threshold	missing	Putative protein of unknown function; identified by gene-trapping, microarray-based expression analysis, and genome-wide homology searching
12H23	94.418	0.74534	YDR450W	RPS18A	cytosol	cytosol	Protein component of the small (40S) ribosomal subunit; homologous to mammalian ribosomal protein S18 and bacterial S13; RPS18A has a paralog, RPS18B, that arose from the whole genome duplication; protein increases in abundance and relocalizes from cytoplasm to nuclear foci upon DNA replication stress
6J17	234.178	0.745764	YBL071C-B	YBL071C-B	cytosol	missing	Putative protein of unknown function; identified by gene-trapping, microarray-based expression analysis, and genome-wide homology searching
7F6	249.132	0.746184	YJL156C	SSY5	cytosol	missing	Serine protease of SPS plasma membrane amino acid sensor system; contains an inhibitory domain that dissociates in response to extracellular amino acids, freeing a catalytic domain to activate transcription factor Stp1p; other members are Ssy1p and Ptr3p
3P9	203.067	0.747399	YML018C	YML018C	vacuole membrane	vacuole membrane	Protein of unknown function; green fluorescent protein (GFP)-fusion protein localizes to the membrane of the vacuole; physical interaction with Atg27p suggests a possible role in autophagy; YML018C is not an essential gene; relative distribution to the vacuolar membrane decreases upon DNA replication stress; YML018C has a paralog, THI74, that arose from the whole genome duplication
4G24	236.014	0.747986	YOL065C	INP54	vacuole membrane	cytosol	Phosphatidylinositol 4,5-bisphosphate 5-phosphatase; role in secretion; localizes to the endoplasmic reticulum via the C-terminal tail; lacks the Sac1 domain and proline-rich region found in the other 3 INP proteins
3J8	203.549	0.749171	YMR077C	VPS20	cytosol	punctate,vacuole membrane	Myristoylated subunit of the ESCRT-III complex; the endosomal sorting complex required for transport of transmembrane proteins into the multivesicular body pathway to the lysosomal/vacuolar lumen; cytoplasmic protein recruited to endosomal membranes
3N3	203.728	0.74983	YLR417W	VPS36	punctate	cytosol	Component of the ESCRT-II complex; contains the GLUE (GRAM Like Ubiquitin binding in EAP45) domain which is involved in interactions with ESCRT-I and ubiquitin-dependent sorting of proteins into the endosome; plays a role in the formation of mutant huntingtin (Htt) aggregates in yeast
12F1	95.2257	0.751715	YHL022C	SPO11	cytosol	below threshold	Meiosis-specific protein that initiates meiotic recombination; initiates meiotic recombination by catalyzing the formation of double-strand breaks in DNA via a transesterification reaction; required for homologous chromosome pairing and synaptonemal complex formation
7J13	251.476	0.753203	YBR079C	RPG1	cytosol	cytosol	eIF3a subunit of the eukaryotic translation initiation factor 3 (eIF3); subunit of the core complex of eIF3; essential for translation; part of a Prt1p-Rpg1p-Nip1p subcomplex that stimulates binding of mRNA and tRNA(i)Met to ribosomes; involved in translation reinitiation; eIF3 is also involved in programmed stop codon readthrough
9J15	240.486	0.759805	YJR130C	STR2	cytosol	nucleus,cytosol	Cystathionine gamma-synthase, converts cysteine into cystathionine; STR2 has a paralog, YML082W, that arose from the whole genome duplication
1A16	236.019	0.760374	YBR172C	SMY2	cytosol	cytosol	GYF domain protein; involved in COPII vesicle formation; interacts with the Sec23p/Sec24p subcomplex; overexpression suppresses the temperature sensitivity of a myo2 mutant; similar to S. pombe Mpd2; SMY2 has a paralog, SYH1, that arose from the whole genome duplication
1K4	236.221	0.761024	YCL058C	FYV5	cytosol	below threshold	Protein involved in regulation of the mating pathway; binds with Matalpha2p to promoters of haploid-specific genes; required for survival upon exposure to K1 killer toxin; involved in ion homeostasis
3H12	207.25	0.762794	YMR034C	RCH1	cell periphery	below threshold	Putative transporter; localizes to the plasma membrane in response to high levels of extracellular calcium; member of the SLC10 carrier family; identified in a transposon mutagenesis screen as a gene involved in azole resistance; YMR034C is not an essential gene
8E12	242.929	0.764685	YOR213C	SAS5	nucleus	nucleus,cytosol	Subunit of the SAS complex (Sas2p, Sas4p, Sas5p); acetylates free histones and nucleosomes and regulates transcriptional silencing; stimulates Sas2p HAT activity
14C19	119.177	0.765823	YOR077W	RTS2	nucleus,nucleolus	nucleus,cytosol	Basic zinc-finger protein; similar to human and mouse Kin17 proteins which are chromatin-associated proteins involved in UV response and DNA replication
16E4	111.116	0.766268	YBR026C	ETR1	cytosol	mitochondria	2-enoyl thioester reductase; member of the medium chain dehydrogenase/reductase family; localized to mitochondria, where it has a probable role in fatty acid synthesis; human MECR functionally complements the respiratory growth defect of the null mutant
3I12	208.403	0.767039	YKR106W	GEX2	cell periphery	below threshold	Proton:glutathione antiporter; localized to the vacuolar and plasma membranes; expressed at a very low level; potential role in resistance to oxidative stress and modulation of the PKA pathway; GEX2 has a paralog, GEX1, that arose from a segmental duplication
12B23	97.3296	0.768324	YIL148W	RPL40A	cytosol	nucleus,cytosol	Ubiquitin-ribosomal 60S subunit protein L40A fusion protein; cleaved to yield ubiquitin and ribosomal protein L40A; ubiquitin may facilitate assembly of the ribosomal protein into ribosomes; homologous to mammalian ribosomal protein L40, no bacterial homolog; RPL40A has a paralog, RPL40B, that arose from the whole genome duplication; relative distribution to the nucleus increases upon DNA replica…
3P5	208.773	0.768398	YML008C	ERG6	punctate	punctate	Delta(24)-sterol C-methyltransferase; converts zymosterol to fecosterol in the ergosterol biosynthetic pathway by methylating position C-24; localized to lipid particles, the plasma membrane-associated endoplasmic reticulum, and the mitochondrial outer membrane
19M10	116.753	0.769239	YPR166C	MRP2	mitochondria	missing	Mitochondrial ribosomal protein of the small subunit
4H5	243.465	0.771599	YOR254C	SEC63	cell periphery,ER	ER	Essential subunit of Sec63 complex; with Sec61 complex, Kar2p/BiP and Lhs1p forms a channel competent for SRP-dependent and post-translational SRP-independent protein targeting and import into the ER; other members are Sec62p, Sec66p, and Sec72p
7L23	257.749	0.771991	YLR048W	RPS0B	cytosol	cytosol	Protein component of the small (40S) ribosomal subunit; RPS0B has a paralog, RPS0A, that arose from the whole genome duplication; required for maturation of 18S rRNA along with Rps0Ap; deletion of either RPS0 gene reduces growth rate, deletion of both genes is lethal; homologous to human ribosomal protein SA and bacterial S2
6P13	242.561	0.772461	YOL141W	PPM2	cytosol	cytosol	AdoMet-dependent tRNA methyltransferase; also involved in methoxycarbonylation; required for the synthesis of wybutosine (yW), a modified guanosine found at the 3'-position adjacent to the anticodon of phe-tRNA; similarity to Ppm1p
16D22	112.237	0.773997	YKL056C	TMA19	cytosol	cytosol	Protein that associates with ribosomes; homolog of translationally controlled tumor protein; green fluorescent protein (GFP)-fusion protein localizes to the cytoplasm and relocates to the mitochondrial outer surface upon oxidative stress
16H23	112.565	0.776259	YDR450W	RPS18A	cytosol	cytosol	Protein component of the small (40S) ribosomal subunit; homologous to mammalian ribosomal protein S18 and bacterial S13; RPS18A has a paralog, RPS18B, that arose from the whole genome duplication; protein increases in abundance and relocalizes from cytoplasm to nuclear foci upon DNA replication stress
3O7	210.939	0.77637	YMR017W	SPO20	below threshold,punctate	below threshold	Meiosis-specific subunit of the t-SNARE complex; required for prospore membrane formation during sporulation; similar to but not functionally redundant with Sec9p; binds to phosphatidic acid; SNAP-25 homolog
2D18	250.872	0.776707	YIL030C	SSM4	ER	ER	Membrane-embedded ubiquitin-protein ligase; ER and inner nuclear membrane localized RING-CH domain E3 ligase involved in ER-associated protein degradation (ERAD); targets misfolded cytosolic/nucleoplasmic domains of soluble and membrane embedded proteins (ERAD-C) and a transmembrane domain containing substrate (ERAD-M), Sbh2p; C-terminal element (CTE), conserved in human ortholog MARCH10/TEB4, de…
18E24	114.608	0.77688	YLR098C	CHA4	punctate,nucleus	nucleus,cytosol	DNA binding transcriptional activator; mediates serine/threonine activation of the catabolic L-serine (L-threonine) deaminase (CHA1); Zinc-finger protein with Zn[2]-Cys[6] fungal-type binuclear cluster domain
9K24	246.36	0.778365	YLR146W-A	YLR146W-A	cytosol,punctate	missing	Putative protein of unknown function
1A10	241.877	0.779247	YBR168W	PEX32	punctate	punctate	Peroxisomal integral membrane protein; involved in negative regulation of peroxisome size; partially functionally redundant with Pex31p; genetic interactions suggest action at a step downstream of steps mediated by Pex28p and Pex29p
3P2	211.921	0.779984	YMR208W	ERG12	cytosol	nucleus,cytosol	Mevalonate kinase; acts in the biosynthesis of isoprenoids and sterols, including ergosterol, from mevalonate; human MVK functionally complements the lethality of the erg12 null mutation
3H24	212.053	0.780471	YMR063W	RIM9	punctate	below threshold	Plasma membrane protein of unknown function; involved in the proteolytic activation of Rim101p in response to alkaline pH; interacts with Rim21p and Dfg16p to form a pH-sensing complex in the Rim101 pathway and is required to maintain Rim21p levels; has similarity to A. nidulans PalI;
17H21	115.166	0.780814	YBR279W	PAF1	nucleus,nucleolus	nucleus	Component of the Paf1p complex involved in transcription elongation; binds to and modulates the activity of RNA polymerases I and II; required for expression of a subset of genes, including cell cycle-regulated genes; involved in SER3 repression by helping to maintain SRG1 transcription-dependent nucleosome occupancy; homolog of human PD2/hPAF1
18B17	115.337	0.781824	YHR203C	RPS4B	cytosol	cytosol	Protein component of the small (40S) ribosomal subunit; homologous to mammalian ribosomal protein S4, no bacterial homolog; RPS4B has a paralog, RPS4A, that arose from the whole genome duplication
1I22	242.698	0.78189	YCL052C	PBN1	ER,punctate	ER	Component of glycosylphosphatidylinositol-mannosyltransferase I; essential component; required for the autocatalytic post-translational processing of the protease B precursor Prb1p; localizes to ER in lumenal orientation; homolog of mammalian PIG-X
17D2	115.444	0.782701	YER102W	RPS8B	cytosol	cytosol	Protein component of the small (40S) ribosomal subunit; homologous to mammalian ribosomal protein S8, no bacterial homolog; RPS8B has a paralog, RPS8A, that arose from the whole genome duplication
18E2	115.576	0.783441	YOR293W	RPS10A	cytosol	nucleolus,nucleus	Protein component of the small (40S) ribosomal subunit; homologous to mammalian ribosomal protein S10, no bacterial homolog; RPS10A has a paralog, RPS10B, that arose from the whole genome duplication; mutations in the human homolog associated with Diamond-Blackfan anemia
12I2	99.2539	0.783514	YPR182W	SMX3	cytosol,nucleus	nucleus	Core Sm protein Sm F; part of heteroheptameric complex (with Smb1p, Smd1p, Smd2p, Smd3p, Sme1p, and Smx2p) that is part of the spliceosomal U1, U2, U4, and U5 snRNPs; homolog of human Sm F
19G7	119.172	0.78518	YJR101W	RSM26	mitochondria	mitochondria	Mitochondrial ribosomal protein of the small subunit
10I6	247.933	0.785595	YPR052C	NHP6A	nucleus	nucleus	High-mobility group (HMG) protein; binds to and remodels nucleosomes; involved in recruiting FACT and other chromatin remodelling complexes to chromosomes; functionally redundant with Nhp6Bp; required for transcriptional initiation fidelity of some tRNA genes; homologous to mammalian HMGB1 and HMGB2; NHP6A has a paralog, NHP6B, that arose from the whole genome duplication; protein abundance incre…
3O1	213.864	0.787138	YOR228C	MCP1	mitochondria	mitochondria	Mitochondrial protein of unknown function involved in lipid homeostasis; integral membrane protein that localizes to the mitochondrial outer membrane; involved in mitochondrial morphology; interacts genetically with MDM10, and other members of the ERMES complex; contains five predicted transmembrane domains
1G24	244.327	0.787138	YCL001W	RER1	punctate	punctate	Protein involved in retention of membrane proteins; including Sec12p, in the ER; localized to Golgi; functions as a retrieval receptor in returning membrane proteins to the ER
3F5	214.132	0.788122	YLR220W	CCC1	vacuole membrane	vacuole	Vacuolar Fe2+/Mn2+ transporter; suppresses respiratory deficit of yfh1 mutants, which lack the ortholog of mammalian frataxin, by preventing mitochondrial iron accumulation; relative distribution to the vacuole decreases upon DNA replication stress
14E2	122.737	0.788697	YOR293W	RPS10A	cytosol	nucleolus,nucleus	Protein component of the small (40S) ribosomal subunit; homologous to mammalian ribosomal protein S10, no bacterial homolog; RPS10A has a paralog, RPS10B, that arose from the whole genome duplication; mutations in the human homolog associated with Diamond-Blackfan anemia
17K7	116.364	0.788933	YOR096W	RPS7A	cytosol	missing	Protein component of the small (40S) ribosomal subunit; interacts with Kti11p; deletion causes hypersensitivity to zymocin; homologous to mammalian ribosomal protein S7, no bacterial homolog; RPS7A has a paralog, RPS7B, that arose from the whole genome duplication
3L11	214.836	0.790715	YLR376C	PSY3	cytosol,nucleus	nucleus,cytosol	Component of Shu complex (aka PCSS complex); Shu complex also includes Shu1, Csm2, Shu2, and promotes error-free DNA repair; promotes Rad51p filament assembly; Shu complex mediates inhibition of Srs2p function; Psy3p and Csm2p contain similar DNA-binding regions which work together to form a single DNA binding site; deletion of PSY3 results in a mutator phenotype; deletion increases sensitivity t…
19J4	120.025	0.790796	YMR145C	NDE1	mitochondria	mitochondria	Mitochondrial external NADH dehydrogenase; type II NAD(P)H:quinone oxidoreductase that catalyzes the oxidation of cytosolic NADH; Nde1p and Nde2p provide cytosolic NADH to the mitochondrial respiratory chain; NDE1 has a paralog, NDE2, that arose from the whole genome duplication
13K14	126.282	0.791123	YJL109C	UTP10	nucleolus	nucleolus	Nucleolar protein; component of the small subunit (SSU) processome containing the U3 snoRNA that is involved in processing of pre-18S rRNA; mutant has increased aneuploidy tolerance
16D16	114.786	0.791574	YDR482C	CWC21	nucleus	nucleus,cytosol	Protein involved in RNA splicing by the spliceosome; component of a complex containing Cef1p; interacts genetically with ISY1 and BUD13; may bind RNA; has similarity to S. pombe Cwf21p
6G19	248.594	0.791674	YJR149W	YJR149W	cytosol	cytosol	Putative protein of unknown function; green fluorescent protein (GFP)-fusion protein localizes to the cytoplasm
12C23	100.499	0.793341	YOL038C-A	YOL038C-A	cytosol,nucleus	missing	Putative protein of unknown function; identified by SAGE analysis
3O14	215.847	0.794434	YLR064W	PER33	cytosol	ER	Protein that localizes to the endoplasmic reticulum; also associates with the nuclear pore complex; deletion extends chronological lifespan; highly conserved across species, orthologous to human TMEM33 and paralogous to Pom33p; protein abundance increases in response to DNA replication stress
3N24	215.958	0.794843	YMR204C	INP1	punctate	punctate	Peripheral membrane protein of peroxisomes; involved in peroxisomal inheritance; recruitment to peroxisomes is mediated by interaction with Pex3p at the peroxisomal membrane
19J23	120.703	0.795266	YNR037C	RSM19	punctate,vacuole,mitochondria	missing	Mitochondrial ribosomal protein of the small subunit; has similarity to E. coli S19 ribosomal protein
3O13	216.077	0.795281	YKL124W	SSH4	ER	missing	Specificity factor required for Rsp5p-dependent ubiquitination; also required for sorting of cargo proteins at the multivesicular body; identified as a high-copy suppressor of a SHR3 deletion, increasing steady-state levels of amino acid permeases
3P1	216.089	0.795326	YML001W	YPT7	vacuole membrane	nucleus,cytosol	Rab family GTPase; GTP-binding protein of the rab family; required for homotypic fusion event in vacuole inheritance, for endosome-endosome fusion; localizes to sites of contact between the vacuole and mitochondria (vCLAMPs); interacts with the cargo selection/retromer complex for retrograde sorting; similar to mammalian Rab7
17K14	117.511	0.796711	YJL109C	UTP10	nucleolus	nucleolus	Nucleolar protein; component of the small subunit (SSU) processome containing the U3 snoRNA that is involved in processing of pre-18S rRNA; mutant has increased aneuploidy tolerance
8K3	253.589	0.798242	YDL082W	RPL13A	cytosol,nucleus	cytosol	Ribosomal 60S subunit protein L13A; not essential for viability; homologous to mammalian ribosomal protein L13, no bacterial homolog; RPL13A has a paralog, RPL13B, that arose from the whole genome duplication
3P14	216.92	0.798384	YMR237W	BCH1	punctate	punctate	Member of the ChAPs family (Chs5p-Arf1p-binding proteins); members include Bch1p, Bch2p, Bud7p, and Chs6p; ChAPs family proteins form the exomer complex with Chs5p to mediate export of specific cargo proteins from the Golgi to the plasma membrane; interacts selectively with the activated, GTP-bound form of Arf1p; may interact with ribosomes; protein abundance increases and forms cytoplasmic foci …
15B23	123.751	0.79857	YDL104C	QRI7	mitochondria	mitochondria	Protein involved in threonylcarbamoyl adenosine biosynthesis; Sua5p and Qri7p are necessary and sufficient for RNA t6A modification in vitro; highly conserved mitochondrial protein; essential for t6A modification of mitochondrial tRNAs that decode ANN codons; similar to Kae1p and E. coli YgjD, both of which are also required for tRNA t6A modification; when directed to the cytoplasm, complements t…
15B23	123.751	0.79857	YDL104C	QRI7	mitochondria	mitochondria	Protein involved in threonylcarbamoyl adenosine biosynthesis; Sua5p and Qri7p are necessary and sufficient for RNA t6A modification in vitro; highly conserved mitochondrial protein; essential for t6A modification of mitochondrial tRNAs that decode ANN codons; similar to Kae1p and E. coli YgjD, both of which are also required for tRNA t6A modification; when directed to the cytoplasm, complements t…
19I19	121.288	0.799117	YMR002W	MIX17	mitochondria	nucleus,cytosol	Mitochondrial intermembrane space protein; required for normal oxygen consumption; contains twin cysteine-x9-cysteine motifs; protein abundance increases in response to DNA replication stress
3E2	217.277	0.799699	YKR007W	MEH1	cytosol	vacuole membrane	Component of the EGO and GSE complexes; EGO is involved in the regulation of microautophagy and GSE is required for proper sorting of amino acid permease Gap1p; loss results in a defect in vacuolar acidification
2O19	258.345	0.799843	YGL006W	PMC1	vacuole membrane	vacuole membrane	Vacuolar Ca2+ ATPase involved in depleting cytosol of Ca2+ ions; prevents growth inhibition by activation of calcineurin in the presence of elevated concentrations of calcium; similar to mammalian PMCA1a
16B24	116.2	0.801329	YBL054W	TOD6	cytosol	nucleus,cytosol	PAC motif binding protein involved in rRNA and ribosome biogenesis; subunit of the RPD3L histone deacetylase complex; Myb-like HTH transcription factor; hypophosphorylated by rapamycin treatment in a Sch9p-dependent manner; activated in stochastic pulses of nuclear localization
3P23	217.793	0.801597	YML042W	CAT2	punctate	missing	Carnitine acetyl-CoA transferase; present in both mitochondria and peroxisomes; transfers activated acetyl groups to carnitine to form acetylcarnitine which can be shuttled across membranes
3P13	217.836	0.801758	YML028W	TSA1	cytosol	cytosol,punctate	Thioredoxin peroxidase; acts as both ribosome-associated and free cytoplasmic antioxidant; self-associates to form high-molecular weight chaperone complex under oxidative stress; chaperone activity essential for growth in zinc deficiency; required for telomere length maintenance; binds and modulates Cdc19p activity; protein abundance increases, forms cytoplasmic foci during DNA replication stress…
10C13	253.465	0.803122	YIR023W	DAL81	punctate,nucleus	nucleus	Positive regulator of genes in multiple nitrogen degradation pathways; contains DNA binding domain but does not appear to bind the dodecanucleotide sequence present in the promoter region of many genes involved in allantoin catabolism
3P19	218.281	0.803395	YML034W	SRC1	punctate,nuclear periphery	nuclear periphery	Inner nuclear membrane protein; highly enriched at telomeres and subtelomeric regions; functions in regulation of subtelomeric genes and is linked to TREX (transcription export) factors; SRC1 produces 2 splice variant proteins with different functions; alternative splicing of SRC1 pre-mRNA is promoted by Hub1p; mutant has aneuploidy tolerance; SEC1 has a paralog, HEH2, that arose from the whole g…
15I19	124.518	0.803518	YMR002W	MIX17	mitochondria	nucleus,cytosol	Mitochondrial intermembrane space protein; required for normal oxygen consumption; contains twin cysteine-x9-cysteine motifs; protein abundance increases in response to DNA replication stress
15I19	124.518	0.803518	YMR002W	MIX17	mitochondria	nucleus,cytosol	Mitochondrial intermembrane space protein; required for normal oxygen consumption; contains twin cysteine-x9-cysteine motifs; protein abundance increases in response to DNA replication stress
17D15	118.562	0.803838	YDL073W	AHK1	cytosol,punctate,bud	below threshold	Scaffold protein in the HKR1 sub-branch of the Hog1p-signaling pathway; physically interacts with the cytoplasmic domain of Hkr1p, and with Sho1p, Pbs2p, and Ste11p; prevents cross-talk signaling from Hkr1p of the osmotic stress MAPK cascade to the Kss1p MAPK cascade; non-essential gene
16K5	116.728	0.804967	YNL302C	RPS19B	cytosol	cytosol	Protein component of the small (40S) ribosomal subunit; required for assembly and maturation of pre-40 S particles; homologous to mammalian ribosomal protein S19, no bacterial homolog; mutations in human RPS19 are associated with Diamond Blackfan anemia; RPS19B has a paralog, RPS19A, that arose from the whole genome duplication
1C3	249.861	0.804968	YAL042W	ERV46	ER	below threshold	Protein localized to COPII-coated vesicles; forms a complex with Erv41p; involved in the membrane fusion stage of transport
3N8	218.761	0.805162	YMR165C	PAH1	cytosol	cytosol	Mg2+-dependent phosphatidate (PA) phosphatase; dephosphorylates PA to yield diacylglycerol; regulates phospholipid synthesis, nuclear/ER membrane growth, lipid droplet formation, triacylglycerol synthesis, vacuolar homeostasis and cell wall integrity; phosphorylated by Pho85p/Pho80p, Cdc28p/Cyclin B, PKA, PKC, and CKII, regulating activity, localization, and proteosomal degradation; homolog of ma…
6O24	253.086	0.805978	YHR072W-A	NOP10	nucleolus	nucleolus	Subunit of box H/ACA snoRNP complex; required for pseudouridylation and processing of pre-18S rRNA
11J24	256.451	0.806851	YDR192C	NUP42	cytosol,nuclear periphery	missing	FG-nucleoporin component of central core of the nuclear pore complex; also part of the nuclear pore complex (NPC) cytoplasmic filaments; contributes directly to nucleocytoplasmic transport and maintenance of the NPC permeability barrier and is involved in gene tethering at the nuclear periphery; interacts with Gle1p
13D2	128.88	0.807399	YER102W	RPS8B	cytosol	cytosol	Protein component of the small (40S) ribosomal subunit; homologous to mammalian ribosomal protein S8, no bacterial homolog; RPS8B has a paralog, RPS8A, that arose from the whole genome duplication
17C14	119.141	0.807767	YNR024W	MPP6	nucleus	nucleus	Nuclear exosome-associated RNA binding protein; involved in surveillance of pre-rRNAs and pre-mRNAs, and the degradation of cryptic non-coding RNAs (ncRNA); copurifies with ribosomes; relocalizes to the cytosol in response to hypoxia
19C23	122.627	0.807943	YDR282C	MRX10	mitochondria	below threshold	Mitochondrial inner membrane protein of unknown function; associates with mitochondrial ribosome; localizes to the inner membrane with the C terminus facing the intermembrane space; ortholog of human RMND1, mutation in which is implicated in infantile encephaloneuromyopathy and defective mitochondrial translation
18C5	119.206	0.80805	YMR241W	YHM2	mitochondria	mitochondria	Citrate and oxoglutarate carrier protein; exports citrate from and imports oxoglutarate into the mitochondrion, causing net export of NADPH reducing equivalents; also associates with mt nucleoids and has a role in replication and segregation of the mt genome
19M4	122.667	0.808207	YNL213C	RRG9	mitochondria	mitochondria	Protein of unknown function; null mutant lacks mitochondrial DNA and cannot grow on glycerol; the authentic, non-tagged protein is detected in highly purified mitochondria in high-throughput studies
7G24	270.151	0.809139	YMR230W	RPS10B	cytosol	cytosol	Protein component of the small (40S) ribosomal subunit; homologous to mammalian ribosomal protein S10, no bacterial homolog; RPS10B has a paralog, RPS10A, that arose from the whole genome duplication; mutations in the human homolog associated with Diamond-Blackfan anemia
7D14	270.215	0.809329	YER133W	GLC7	bud neck,nucleus	nucleus,cytosol,punctate	Type 1 S/T protein phosphatase (PP1) catalytic subunit; involved in glycogen metabolism, sporulation and mitotic progression; interacts with multiple regulatory subunits; regulates actomyosin ring formation; subunit of CPF; recruited to mating projections by Afr1p interaction; regulates nucleocytoplasmic shuttling of Hxk2p; import into the nucleus is inhibited during spindle assembly checkpoint a…
4H13	255.641	0.810187	YOR271C	FSF1	mitochondria	mitochondria	Putative protein; predicted to be an alpha-isopropylmalate carrier; belongs to the sideroblastic-associated protein family; non-tagged protein is detected in purified mitochondria; likely to play a role in iron homeostasis
3M4	220.163	0.81032	YLR004C	THI73	cell periphery	below threshold	Putative plasma membrane permease; proposed to be involved in carboxylic acid uptake and repressed by thiamine; substrate of Dbf2p/Mob1p kinase; transcription is altered if mitochondrial dysfunction occurs
7D17	270.561	0.810367	YJL069C	UTP18	nucleolus	nucleolus	Small-subunit processome protein involved in pre-18S rRNA maturation; part of a subunit of the 90S preribosomal particle capable of interacting directly with the 5' ETS of the 35S pre-rRNA; contains WD40 repeats
17N7	119.575	0.810704	YOR262W	GPN2	cytosol	cytosol	Putative GTPase with a role in biogenesis of RNA pol II and polIII; may be involved in assembly of RNA polymerases II and III and in their transport into the nucleus; contains a Gly-Pro-Asn motif in the G domain; similar to Npa3p and Gpn3p; highly conserved across species and homologous to human gene GPN2/ATPBD1B; required for establishment of sister chromatid cohesion
2I6	262.095	0.811454	YGL212W	VAM7	vacuole membrane	vacuole,cytosol	Vacuolar SNARE protein; functions with Vam3p in vacuolar protein trafficking; has an N-terminal PX domain (phosphoinositide-binding module) that binds PtdIns-3-P and mediates membrane binding; SNAP-25 homolog; protein abundance increases in response to DNA replication stress
15A20	125.837	0.812032	YBR269C	SDH8	mitochondria	mitochondria	Protein required for assembly of succinate dehydrogenase; interacts with flavinylated Sdh1p and may function as a chaperone for free Sdh1p, protecting its FAD cofactor from redox reactions before assembly of the complex; soluble protein of the mitochondrial matrix; respiratory defect of null mutant is functionally complemented by Drosophila and human orthologs
19A20	123.255	0.812079	YBR269C	SDH8	mitochondria	mitochondria	Protein required for assembly of succinate dehydrogenase; interacts with flavinylated Sdh1p and may function as a chaperone for free Sdh1p, protecting its FAD cofactor from redox reactions before assembly of the complex; soluble protein of the mitochondrial matrix; respiratory defect of null mutant is functionally complemented by Drosophila and human orthologs
6K9	255.06	0.812266	YMR116C	ASC1	cytosol	below threshold	G-protein beta subunit and guanine dissociation inhibitor for Gpa2p; ortholog of RACK1 that inhibits translation; core component of the small (40S) ribosomal subunit; required to prevent frameshifting at ribosomes stalled at repeated CGA codons; regulates P-body formation induced by replication stress; represses Gcn4p in the absence of amino acid starvation

## Sheet: Sheet5
Legend: Shown is a list of all identified hits with decreased GFP fluorescence of the reporter and ER localization alongside their gene functions according to the Saccharomyces Genome Database (SGD).
Well	MedianIntensityGfp	MedianIntensityGfp (Normalized-well/plate)	ORF	Gene	N' GFP localization	C' GFP localization	SGD Description
4F10	156.96	0.497445	YPL200W	CSM4	ER,punctate	missing	Protein required for accurate chromosome segregation during meiosis; involved in meiotic telomere clustering (bouquet formation) and telomere-led rapid prophase movements; functions with meiosis-specific telomere-binding protein Ndj1p; CSM4 has a paralog, MPS2, that arose from the whole genome duplication
3P7	172.507	0.634919	YML013W	UBX2	ER	ER	Bridging factor involved in ER-associated protein degradation (ERAD); bridges the cytosolic Cdc48p-Npl1p-Ufd1p ATPase complex and the membrane associated Ssm4p and Hrd1p ubiquitin ligase complexes; contains a UBX (ubiquitin regulatory X) domain and a ubiquitin-associated (UBA) domain; redistributes from the ER to lipid droplets during the diauxic shift and stationary phase; required for the maint…
3L13	191.183	0.703657	YLR378C	SEC61	ER	ER	Conserved ER protein translocation channel; essential subunit of Sec61 complex (Sec61p, Sbh1p, and Sss1p); forms channel for SRP-dependent protein import; with Sec63 complex allows SRP-independent protein import into ER; involved in posttranslational soluble protein import into the ER, ERAD of soluble substrates, and misfolded soluble protein export from the ER
3P24	197.936	0.728514	YMR258C	ROY1	ER	nucleus,cytosol	GTPase inhibitor with similarity to F-box proteins; inhibits Ypt52p GTPase activity by preventing Ypt52p from binding GTP; involved in regulating intracellular trafficking; physically interacts with Skp1p
4H5	243.465	0.771599	YOR254C	SEC63	cell periphery,ER	ER	Essential subunit of Sec63 complex; with Sec61 complex, Kar2p/BiP and Lhs1p forms a channel competent for SRP-dependent and post-translational SRP-independent protein targeting and import into the ER; other members are Sec62p, Sec66p, and Sec72p
2D18	250.872	0.776707	YIL030C	SSM4	ER	ER	Membrane-embedded ubiquitin-protein ligase; ER and inner nuclear membrane localized RING-CH domain E3 ligase involved in ER-associated protein degradation (ERAD); targets misfolded cytosolic/nucleoplasmic domains of soluble and membrane embedded proteins (ERAD-C) and a transmembrane domain containing substrate (ERAD-M), Sbh2p; C-terminal element (CTE), conserved in human ortholog MARCH10/TEB4, de…
1I22	242.698	0.78189	YCL052C	PBN1	ER,punctate	ER	Component of glycosylphosphatidylinositol-mannosyltransferase I; essential component; required for the autocatalytic post-translational processing of the protease B precursor Prb1p; localizes to ER in lumenal orientation; homolog of mammalian PIG-X
3O14	215.847	0.794434	YLR064W	PER33	cytosol	ER	Protein that localizes to the endoplasmic reticulum; also associates with the nuclear pore complex; deletion extends chronological lifespan; highly conserved across species, orthologous to human TMEM33 and paralogous to Pom33p; protein abundance increases in response to DNA replication stress
3O13	216.077	0.795281	YKL124W	SSH4	ER	missing	Specificity factor required for Rsp5p-dependent ubiquitination; also required for sorting of cargo proteins at the multivesicular body; identified as a high-copy suppressor of a SHR3 deletion, increasing steady-state levels of amino acid permeases
1C3	249.861	0.804968	YAL042W	ERV46	ER	below threshold	Protein localized to COPII-coated vesicles; forms a complex with Erv41p; involved in the membrane fusion stage of transport
