# Supplementary material for: O-mannosylation of misfolded ER proteins promotes ERAD
Source: EMBO J. 2025 Dec 5;45(2):564–91. doi: 10.1038/s44318-025-00647-2 (PMC12811338; doi:10.1038/s44318-025-00647-2)
Supplement: Supplementary file 4 — Source data Fig. 2 [file 44318_2025_647_MOESM4_ESM.zip]

Archive with 31 entries (31 files):
- SD figure 2/2B ch_00.tif
- SD figure 2/2B ch_01.tif
- SD figure 2/2B ch_02.tif
- SD figure 2/2C Ponceau.tif
- SD figure 2/2C WB.tif
- SD figure 2/2D.xlsx
- SD figure 2/2E Coomassie.tif
- SD figure 2/2E WB.tif
- SD figure 2/2F.xlsx
- SD figure 2/2G Ponceau.tif
- SD figure 2/2G WB.tif
- SD figure 2/2H.xlsx
- SD figure 2/2I Commassie.tif
- SD figure 2/2I WB.tif
- SD figure 2/2J.xlsx
- SD figure 2/2K Ponceau.tif
- SD figure 2/2K WB.tif
- SD figure 2/2L.xlsx
- SD figure 2/2M Ponceau.tif
- SD figure 2/2M WB.tif
- SD figure 2/2N.xlsx
- SD figure 2/2O Ponceau.tif
- SD figure 2/2O WB.tif
- SD figure 2/2P Ponceau.tif
- SD figure 2/2P WB.tif
- SD figure 2/2Q.xlsx
- SD figure 2/2R Ponceau.tif
- SD figure 2/2R WB.tif
- SD figure 2/2S.xlsx
- SD figure 2/2T Ponceau.tif
- SD figure 2/2T WB.tif
