# Supplementary material for: O-mannosylation of misfolded ER proteins promotes ERAD
Source: EMBO J. 2025 Dec 5;45(2):564–91. doi: 10.1038/s44318-025-00647-2 (PMC12811338; doi:10.1038/s44318-025-00647-2)
Supplement: Supplementary file 4 — Source data Fig. 2 [file 44318_2025_647_MOESM4_ESM.zip › SD figure 2/2D.xlsx]

## Sheet: Sheet1
						mean	STDEV
con	100	100	100	100		100	0
	52.2727	61.3391	43.1818	35.0674		47.9653	11.3527
	33.0909	40.1728	40.9091	34.6821		37.2137	3.90805
	15.9545	13.1965	20.2557	26.2042		18.9028	5.66848
DAmP	100	100	100	100		100	0
	63.0952	57.8221	59.8639	51.1268		57.977	5.05657
	39.2857	44.4785	63.7188	61.1268		52.1525	12.0935
	37.2024	32.8221	56.2358	48.8732		43.7834	10.7149
