# Supplementary material for: O-mannosylation of misfolded ER proteins promotes ERAD
Source: EMBO J. 2025 Dec 5;45(2):564–91. doi: 10.1038/s44318-025-00647-2 (PMC12811338; doi:10.1038/s44318-025-00647-2)
Supplement: Supplementary file 4 — Source data Fig. 2 [file 44318_2025_647_MOESM4_ESM.zip › SD figure 2/2F.xlsx]

## Sheet: Sheet1
con						mean	STDEV
	100	100	100			100	0
	46	35	41			40.6667	5.50757
	38	29	19			28.6667	9.50438
	21	12	13			15.3333	4.93288
OE
	100	100	100			100	0
	30	30	34			31.3333	2.3094
	10	11	14			11.6667	2.08167
	5	5	7			5.66667	1.1547
