# Supplementary material for: O-mannosylation of misfolded ER proteins promotes ERAD
Source: EMBO J. 2025 Dec 5;45(2):564–91. doi: 10.1038/s44318-025-00647-2 (PMC12811338; doi:10.1038/s44318-025-00647-2)
Supplement: Supplementary file 4 — Source data Fig. 2 [file 44318_2025_647_MOESM4_ESM.zip › SD figure 2/2H.xlsx]

## Sheet: Sheet1
con						mean	STDEV
	100	100	100	100		100	0
	61.5534	66.6183	55.6075	48.6993		58.1196	7.72597
	41.6505	42.09	42.4299	38.6056		41.194	1.75484
	33.8835	23.8026	41.215	33.1946		33.0239	7.13894
OE
	100	100	100	100		100	0
	73.9773	72.6141	60.4144	52.8993		64.9763	10.0998
	47.9545	49.3776	40.7852	34.7915		43.2272	6.76512
	31.3636	33.195	30.6434	28.179		30.8453	2.07682
