# Supplementary material for: O-mannosylation of misfolded ER proteins promotes ERAD
Source: EMBO J. 2025 Dec 5;45(2):564–91. doi: 10.1038/s44318-025-00647-2 (PMC12811338; doi:10.1038/s44318-025-00647-2)
Supplement: Supplementary file 4 — Source data Fig. 2 [file 44318_2025_647_MOESM4_ESM.zip › SD figure 2/2J.xlsx]

## Sheet: Sheet1
con						mean	STDEV
	100	100	100			100	0
	67.0583	72.0399	60.9165			66.6716	5.57178
	46.2782	49.1165	40.8167			45.4038	4.21842
	33.1883	35.8933	45.0998			38.0605	6.24444
OE
	100	100	100			100	0
	60.6442	62.7778	53.176			58.866	1.50869
	21.5686	35.2697	40.7253			32.5212	9.68809
	15.5546	35.523	16.4506			22.5094	14.1198
