# Supplementary material for: O-mannosylation of misfolded ER proteins promotes ERAD
Source: EMBO J. 2025 Dec 5;45(2):564–91. doi: 10.1038/s44318-025-00647-2 (PMC12811338; doi:10.1038/s44318-025-00647-2)
Supplement: Supplementary file 4 — Source data Fig. 2 [file 44318_2025_647_MOESM4_ESM.zip › SD figure 2/2L.xlsx]

## Sheet: Sheet1
con						mean	STDEV
	100	100				100	0
	76.8212	92.7723				84.7967	11.2791
	66.2252	71.0891				68.6571	3.43933
	54.702	58.4158				56.5589	2.62609
DAmP
	100	100				100	0
	79.0698	83.8889				81.4793	3.40763
	69.7674	73.3333				71.5504	2.52147
	62.7907	63.3333				63.062	0.383701
