# Supplementary material for: O-mannosylation of misfolded ER proteins promotes ERAD
Source: EMBO J. 2025 Dec 5;45(2):564–91. doi: 10.1038/s44318-025-00647-2 (PMC12811338; doi:10.1038/s44318-025-00647-2)
Supplement: Supplementary file 4 — Source data Fig. 2 [file 44318_2025_647_MOESM4_ESM.zip › SD figure 2/2N.xlsx]

## Sheet: Sheet1
						mean	STDEV
con	100	100				100	0
	93.7888	88.5673				91.1781	3.69218
	89.441	84.8046				87.1228	3.2784
	54.6584	47.7569				51.2076	4.88011
OE	100	100				100	0
	96.0452	99.6633				97.8542	2.55838
	64.5951	80.303				72.4491	11.1072
	60.0753	66.33				63.2026	4.4227
