# Supplementary material for: O-mannosylation of misfolded ER proteins promotes ERAD
Source: EMBO J. 2025 Dec 5;45(2):564–91. doi: 10.1038/s44318-025-00647-2 (PMC12811338; doi:10.1038/s44318-025-00647-2)
Supplement: Supplementary file 4 — Source data Fig. 2 [file 44318_2025_647_MOESM4_ESM.zip › SD figure 2/2Q.xlsx]

## Sheet: Sheet1
con						mean	STDEV
	100	100	100	100		100	0
	40.7281	42.3888	38.7597	28.172		37.5121	6.40098
	20.0228	27.0492	28.6822	24.7312		25.1213	3.76581
	13.5381	12.6464	7.82946	10.0645		11.0196	2.58705
IAA
	100	100	100	100		100	0
	51.9658	65.3125	49.47	62.0178		57.1915	7.6632
	25.7265	34.8438	34.735	43.6202		34.7314	7.30551
	14.2735	22.1094	30.2473	21.1276		21.9395	6.5441
