# Supplementary material for: O-mannosylation of misfolded ER proteins promotes ERAD
Source: EMBO J. 2025 Dec 5;45(2):564–91. doi: 10.1038/s44318-025-00647-2 (PMC12811338; doi:10.1038/s44318-025-00647-2)
Supplement: Supplementary file 4 — Source data Fig. 2 [file 44318_2025_647_MOESM4_ESM.zip › SD figure 2/2S.xlsx]

## Sheet: Sheet1
con						mean	STDEV
	100	100	100			100	0
	76	73.9844	66.4167			72.1337	5.05261
	50.4828	35.2344	43.5833			43.1002	7.63567
	33.2414	27.7344	31.1667			30.7141	2.78125
IAA
	100	100	100			100	0
	96.0954	65.6596	70.9821			77.5791	16.255
	51.41	39.3756	48.4821			46.4226	6.27596
	38.1779	20.3424	36.25			31.5901	9.78837
