# Supplementary material for: O-mannosylation of misfolded ER proteins promotes ERAD
Source: EMBO J. 2025 Dec 5;45(2):564–91. doi: 10.1038/s44318-025-00647-2 (PMC12811338; doi:10.1038/s44318-025-00647-2)
Supplement: Supplementary file 5 — Source data Fig. 3 [file 44318_2025_647_MOESM5_ESM.zip]

Archive with 27 entries (27 files):
- SD figure 3/3A Ponceau.tif
- SD figure 3/3A WB.tif
- SD figure 3/3B.xlsx
- SD figure 3/3C Coomassie.tif
- SD figure 3/3C WB.tif
- SD figure 3/3D.xlsx
- SD figure 3/3F Ponceau.tif
- SD figure 3/3F WB.tif
- SD figure 3/3G.xlsx
- SD figure 3/3H Coomassie.tif
- SD figure 3/3H WB.tif
- SD figure 3/3I.xlsx
- SD figure 3/3J Coomassie.tif
- SD figure 3/3J WB.tif
- SD figure 3/3K.xlsx
- SD figure 3/3L Ponceau.tif
- SD figure 3/3L WB.tif
- SD figure 3/3M.xlsx
- SD figure 3/3N Ponceau.tif
- SD figure 3/3N WB.tif
- SD figure 3/3O.xlsx
- SD figure 3/3P Ponceau.tif
- SD figure 3/3P WB.tif
- SD figure 3/3Q.xlsx
- SD figure 3/3R Ponceau.tif
- SD figure 3/3R WB.tif
- SD figure 3/3S.xlsx
