# Supplementary material for: O-mannosylation of misfolded ER proteins promotes ERAD
Source: EMBO J. 2025 Dec 5;45(2):564–91. doi: 10.1038/s44318-025-00647-2 (PMC12811338; doi:10.1038/s44318-025-00647-2)
Supplement: Supplementary file 5 — Source data Fig. 3 [file 44318_2025_647_MOESM5_ESM.zip › SD figure 3/3B.xlsx]

## Sheet: Sheet1
con									mean	STDEV
	100	100	100	100	100	100	100		100	0
	9.73128	38.4677	36.0123	53.8849	55.4502	50.8264	55.6757		42.8641	16.6906
	1.74396	16.371	15.092	26.7626	32.4171	22.1488	24.6486		19.8834	9.97153
	0.767848	4.97581	8.34356	17.554	18.91	11.6529	22.5405		12.1064	7.94364
DAmP
	100	100	100	100					100	0
	22.1214	38.6667	61.6296	48.7585					42.794	16.6808
	6.23231	21.3333	40.1003	23.4763					22.7605	13.8194
	5.94197	13	36.963	12.5508					17.1139	13.6204
