# Supplementary material for: O-mannosylation of misfolded ER proteins promotes ERAD
Source: EMBO J. 2025 Dec 5;45(2):564–91. doi: 10.1038/s44318-025-00647-2 (PMC12811338; doi:10.1038/s44318-025-00647-2)
Supplement: Supplementary file 5 — Source data Fig. 3 [file 44318_2025_647_MOESM5_ESM.zip › SD figure 3/3D.xlsx]

## Sheet: Sheet1
con					mean	STDEV
	100	100	100		100	0
	46	6	23		25	20.0749
	15	2	3		6.66667	7.23418
	8	7	3		6	2.64575
OE
	100	100	100		100	0
	49	15	27		30.3333	17.2434
	21	8	11		13.3333	6.80686
	17	7	8		10.6667	5.50757
