# Supplementary material for: O-mannosylation of misfolded ER proteins promotes ERAD
Source: EMBO J. 2025 Dec 5;45(2):564–91. doi: 10.1038/s44318-025-00647-2 (PMC12811338; doi:10.1038/s44318-025-00647-2)
Supplement: Supplementary file 5 — Source data Fig. 3 [file 44318_2025_647_MOESM5_ESM.zip › SD figure 3/3G.xlsx]

## Sheet: Sheet1
con														mean	STDEV
	100	100	100	100	100	100	100	100	100	100	100			100	0
	53.9932	75.7377	75.9745	99.6905	48.1663	51.746	57.1429	56.5132			91.2736			67.8042	19.1164
	38.5553	51.7213	55.3525	64.145	22.5672	25.9365	39.2857	41.4474	54.1139	54.4681	57.9009			45.954	13.9094
	24.8145	30.5738	28.6063	40.2931	10.978	11.9048	21.5584	19.8026	27.8481	34.2553	29.717			25.4865	9.41551
DAmP
	100	100	100	100	100	100	100	100	100	100	100			100	0
	95.7562	76.087	90.1068	78.2899	75.6592	60.5691	83.2215	83.4586	76.9988	86.2217	89.9836			81.4866	8.90431
	59.0975	63.8406	66.9231	47.6443	64.9087	48.5095	71.8121	62.2556	53.7515	53.3907	57.1429			59.0251	8.13089
	41.9685	43.913	46.4127	37.8375	45.2333	28.9973	45.0336	40.9774	48.2165	44.6717	41.7077			42.2699	6.82156
