# Supplementary material for: O-mannosylation of misfolded ER proteins promotes ERAD
Source: EMBO J. 2025 Dec 5;45(2):564–91. doi: 10.1038/s44318-025-00647-2 (PMC12811338; doi:10.1038/s44318-025-00647-2)
Supplement: Supplementary file 5 — Source data Fig. 3 [file 44318_2025_647_MOESM5_ESM.zip › SD figure 3/3I.xlsx]

## Sheet: Sheet1
					mean	STDEV
con	100	100	100		100	0
	61	82	79		74.3333	10.7858
	35	50	48		44.3333	8.14453
	13	25	27		21.6667	7.57188
OE	100	100	100		100	0
	45	30	53		42.6667	11.6762
	6	11	24		13.6667	9.29157
	3	5	11		6.33333	4.16333
