# Supplementary material for: O-mannosylation of misfolded ER proteins promotes ERAD
Source: EMBO J. 2025 Dec 5;45(2):564–91. doi: 10.1038/s44318-025-00647-2 (PMC12811338; doi:10.1038/s44318-025-00647-2)
Supplement: Supplementary file 5 — Source data Fig. 3 [file 44318_2025_647_MOESM5_ESM.zip › SD figure 3/3K.xlsx]

## Sheet: Sheet1
									mean	STDEV
con	100	100	100	100	100	100			100	0
	103	93	108	83.7625	95.3125	81.1404			94.0359	10.4871
	58	71		69.9012	41.7708	40.614			56.2572	14.6723
	35	50	27	48.3297	16.0417	20.1012			32.7286	14.2839
OE	100	100	100	100	100	100			100	0
	49	37	43	54.4068	32.3429	35.9696			41.9532	8.46808
	33	10	4	24.7654	12.1714	8.25095			15.3646	11.1186
	26	4	2	11.0345	3.55429	5.58935			8.69636	9.03188
OE doa10	100	100	100						100	0
	62	73							67.5	7.77817
	25	46	40						37	10.8167
	18	24	17						19.6667	3.78594
OE hrd1	100	100	100						100	0
	90	99	87						92	6.245
	55	68	52						58.3333	8.5049
	37	62	28						42.3333	17.6163
OE asi1	100	100	100						100	0
	63	87	68						72.6667	12.6623
	36	46	30						37.3333	8.0829
	15	21	14						16.6667	3.78594
