# Supplementary material for: O-mannosylation of misfolded ER proteins promotes ERAD
Source: EMBO J. 2025 Dec 5;45(2):564–91. doi: 10.1038/s44318-025-00647-2 (PMC12811338; doi:10.1038/s44318-025-00647-2)
Supplement: Supplementary file 5 — Source data Fig. 3 [file 44318_2025_647_MOESM5_ESM.zip › SD figure 3/3M.xlsx]

## Sheet: Sheet1
						mean	STDEV
con	100	100	100			100	0
	66.4921	62.1145	62.6283			63.745	2.39292
	38.4293	50.6608	43.4292			44.1731	6.14958
	27.9581	34.7577	29.7741			30.83	3.52062
DAmP	100	100	100			100	0
	71.1538	70.0441	75.5374			72.2451	2.90469
	56.7308	60.793	56.2948			57.9395	2.48076
	48.5577	57.2687	47.1853			51.0039	5.46873
