# Supplementary material for: O-mannosylation of misfolded ER proteins promotes ERAD
Source: EMBO J. 2025 Dec 5;45(2):564–91. doi: 10.1038/s44318-025-00647-2 (PMC12811338; doi:10.1038/s44318-025-00647-2)
Supplement: Supplementary file 5 — Source data Fig. 3 [file 44318_2025_647_MOESM5_ESM.zip › SD figure 3/3O.xlsx]

## Sheet: Sheet1
									mean	STDEV
con	100	100	100						100	0
	60.3037	70.7349	65.8863						65.6416	5.21991
	26.898	31.3648	30.2676						29.5101	2.32772
	13.3406	15.3543	12.0401						13.5783	1.66984
OE	100	100	100	100	100	100			100	0
	37.3563	47.557	45.354	44.7248	46.7347	45.229			44.4926	3.65191
	15.2011	18.9577	21.4381	22.8211	23.2653	23.2824			20.8276	3.2084
	3.53448	6.05863	10.9071	3.21101	8.7551	6.33588			6.46703	2.97774
