# Supplementary material for: O-mannosylation of misfolded ER proteins promotes ERAD
Source: EMBO J. 2025 Dec 5;45(2):564–91. doi: 10.1038/s44318-025-00647-2 (PMC12811338; doi:10.1038/s44318-025-00647-2)
Supplement: Supplementary file 5 — Source data Fig. 3 [file 44318_2025_647_MOESM5_ESM.zip › SD figure 3/3Q.xlsx]

## Sheet: Sheet1
						mean	STDEV
con	100	100	100			100	0
	65.8307	55.2817	52.0216			57.7113	7.21807
	46.395	31.5728	30.1887			36.0521	8.98386
	29.1536	24.6479	27.2237			27.0084	2.26056
IAA	100	100	100			100	0
	77.6504	76.2058	89.9344			81.2635	7.54382
	57.3066	45.9807	57.1116			53.4663	6.48345
	34.6705	33.6013	43.7637			37.3451	5.58426
