# Supplementary material for: O-mannosylation of misfolded ER proteins promotes ERAD
Source: EMBO J. 2025 Dec 5;45(2):564–91. doi: 10.1038/s44318-025-00647-2 (PMC12811338; doi:10.1038/s44318-025-00647-2)
Supplement: Supplementary file 5 — Source data Fig. 3 [file 44318_2025_647_MOESM5_ESM.zip › SD figure 3/3S.xlsx]

## Sheet: Sheet1
						mean	STDEV
con	100	100	100			100	0
	78.5146	51.1677	81.9967			70.5597	16.8839
	68.7003	45.0106	61.5385			58.4164	12.1495
	61.8037	40.1274	53.8462			51.9258	10.965
IAA	100	100	100			100	0
	64.2045	55.3299	80.5769			66.7038	12.8077
	73.5795	51.9459	65.1923			63.5726	10.9074
	61.9318	36.0406	61.3462			53.1062	14.7821
