# Supplementary material for: O-mannosylation of misfolded ER proteins promotes ERAD
Source: EMBO J. 2025 Dec 5;45(2):564–91. doi: 10.1038/s44318-025-00647-2 (PMC12811338; doi:10.1038/s44318-025-00647-2)
Supplement: Supplementary file 6 — Source data Fig. 4 [file 44318_2025_647_MOESM6_ESM.zip]

Archive with 6 entries (6 files):
- SD figure 4/4A ch00.tif
- SD figure 4/4A ch01.tif
- SD figure 4/4A ch02.tif
- SD figure 4/4B ch00.tif
- SD figure 4/4B ch01.tif
- SD figure 4/4B ch02.tif
