# Supplementary material for: O-mannosylation of misfolded ER proteins promotes ERAD
Source: EMBO J. 2025 Dec 5;45(2):564–91. doi: 10.1038/s44318-025-00647-2 (PMC12811338; doi:10.1038/s44318-025-00647-2)
Supplement: Supplementary file 7 — Source data Fig. 5 [file 44318_2025_647_MOESM7_ESM.zip]

Archive with 19 entries (19 files):
- SD figure 5/5B Ponceau.tif
- SD figure 5/5B WB.tif
- SD figure 5/5C Ponceau.tif
- SD figure 5/5C WB.tif
- SD figure 5/5D Ponceau.tif
- SD figure 5/5D WB.tif
- SD figure 5/5E.xlsx
- SD figure 5/5F WB.tif
- SD figure 5/5G WB control.tif
- SD figure 5/5G WB hrd1.tif
- SD figure 5/5H Ponceau.tif
- SD figure 5/5H WB.tif
- SD figure 5/5I.xlsx
- SD figure 5/5J Ponceau.tif
- SD figure 5/5J WB.tif
- SD figure 5/5K.xlsx
- SD figure 5/5L Ponceau.tif
- SD figure 5/5L WB.tif
- SD figure 5/5M.xlsx
