# Supplementary material for: O-mannosylation of misfolded ER proteins promotes ERAD
Source: EMBO J. 2025 Dec 5;45(2):564–91. doi: 10.1038/s44318-025-00647-2 (PMC12811338; doi:10.1038/s44318-025-00647-2)
Supplement: Supplementary file 7 — Source data Fig. 5 [file 44318_2025_647_MOESM7_ESM.zip › SD figure 5/5E.xlsx]

## Sheet: Sheet1
											mean	STDEV
con	100	100	100	100	100	100	100	100	100		100	0
	74.1987	71.7143	76.8142	76.6506	61.2536	56.0201	86.0185	65.3992	79.5833		71.9614	9.47461
	59.7756	58	49.9115	60.8696	44.4444	33.1104	76.4815	38.403	58.3333		53.2588	13.2451
	28.2051	20	32.0354	33.6554	25.9259	20.4013	61.2037	26.2738	43.3333		32.3371	12.9694
hrd1	100	100	100	100	100						100	0
	88.6792	104.065	96.7593	95.3271	68.1097						90.5881	13.703
	77.3585	96.477	84.7222	89.2523	66.5224						82.8665	11.4775
	69.3396	105.42	85.4167	81.3084	56.1328						79.5235	18.4349
