# Supplementary material for: O-mannosylation of misfolded ER proteins promotes ERAD
Source: EMBO J. 2025 Dec 5;45(2):564–91. doi: 10.1038/s44318-025-00647-2 (PMC12811338; doi:10.1038/s44318-025-00647-2)
Supplement: Supplementary file 7 — Source data Fig. 5 [file 44318_2025_647_MOESM7_ESM.zip › SD figure 5/5I.xlsx]

## Sheet: Sheet1
							mean	STDEV
con	100	100	100	100			100	0
	59.6603	64.1577	67.624	45.7661			59.302	9.59483
	44.586	48.7455	41.2533	29.6371			41.0555	8.20609
	29.724	34.2294	23.6554	21.9758			27.3961	5.64168
IAA	100	100	100	100	100		100	0
	99.0099	97.1922	91.0569	77.2222	70.3985		86.9759	12.6074
	69.5545	72.1382	78.2927	50.5556	47.4383		63.5959	13.744
	53.2178	47.0842	49.5935	39.2593	50.0949		47.8499	5.27447
