# Supplementary material for: O-mannosylation of misfolded ER proteins promotes ERAD
Source: EMBO J. 2025 Dec 5;45(2):564–91. doi: 10.1038/s44318-025-00647-2 (PMC12811338; doi:10.1038/s44318-025-00647-2)
Supplement: Supplementary file 7 — Source data Fig. 5 [file 44318_2025_647_MOESM7_ESM.zip › SD figure 5/5K.xlsx]

## Sheet: Sheet1
						mean	STDEV
con	100	100	100	100		100	0
	49.0566	89.0323	65.4995	76.1386		69.9317	16.9191
	43.7736	65.8065	47.0649	64.9505		55.3989	11.6068
	33.9623	43.6774	34.8095	34.1584		36.6519	4.69766
IAA	100	100	100	100		100	0
	82.9721	78.2609	96.8254	94.5455		88.151	8.9586
	79.8762	73.3333	86.5079	99.0909		84.7021	10.9975
	80.4954	59.4203	68.4127	75.9091		71.0594	9.2201
