# Supplementary material for: O-mannosylation of misfolded ER proteins promotes ERAD
Source: EMBO J. 2025 Dec 5;45(2):564–91. doi: 10.1038/s44318-025-00647-2 (PMC12811338; doi:10.1038/s44318-025-00647-2)
Supplement: Supplementary file 7 — Source data Fig. 5 [file 44318_2025_647_MOESM7_ESM.zip › SD figure 5/5M.xlsx]

## Sheet: Sheet1
							mean	STDEV
con	100	100	100				100	0
	36.9421	36.8519	53.4091				42.401	9.53337
	10.5785	12.4074	20.6818				14.5559	5.38342
	8.84298	8.57407	15.4773				10.9648	3.91025
IAA	100	100	100				100	0
	51.1607	38.6813	53.1513				47.6644	7.84301
	12.9464	14.8352	19.3908				15.7241	3.31286
	7	8.74725	12.2479				9.33172	2.67232
