# Supplementary material for: O-mannosylation of misfolded ER proteins promotes ERAD
Source: EMBO J. 2025 Dec 5;45(2):564–91. doi: 10.1038/s44318-025-00647-2 (PMC12811338; doi:10.1038/s44318-025-00647-2)
Supplement: Supplementary file 8 — Source data Fig. 6 [file 44318_2025_647_MOESM8_ESM.zip]

Archive with 16 entries (16 files):
- SD figure 6/6B Drop assay.tif
- SD figure 6/6C Ponceau.tif
- SD figure 6/6C WB.tif
- SD figure 6/6D.xlsx
- SD figure 6/6E Drop Assay 5FoA.tif
- SD figure 6/6E Drop Assay YPD.tif
- SD figure 6/6F Drop Assay.tif
- SD figure 6/6G Drop Assay 5FoA.tif
- SD figure 6/6G Drop Assay YPD.tif
- SD figure 6/6H Drop Assay.tif
- SD figure 6/6I Ponceau.tif
- SD figure 6/6I WB.tif
- SD figure 6/6J.xlsx
- SD figure 6/6K Ponceau.tif
- SD figure 6/6K WB.tif
- SD figure 6/6L.xlsx
