# Supplementary material for: O-mannosylation of misfolded ER proteins promotes ERAD
Source: EMBO J. 2025 Dec 5;45(2):564–91. doi: 10.1038/s44318-025-00647-2 (PMC12811338; doi:10.1038/s44318-025-00647-2)
Supplement: Supplementary file 8 — Source data Fig. 6 [file 44318_2025_647_MOESM8_ESM.zip › SD figure 6/6D.xlsx]

## Sheet: Sheet1
							mean	STDEV
con	100	100	100	100			100	0
	74.8837	66.0044	78.135	68.3502			71.8433	5.63101
	53.7209	47.9029	57.2347	45.7912			51.1624	5.25652
	32.5581	36.4238	41.1576	38.0471			37.0467	3.57935
d21-208	100	100	100	100			100	0
	72.2054	75.9894	83.2787	82.1114			78.3963	5.22046
	48.0363	57.2559	57.0492	57.7713			55.0282	4.67115
	31.4199	42.7441	34.0984	36.3636			36.1565	4.83425
