# Supplementary material for: O-mannosylation of misfolded ER proteins promotes ERAD
Source: EMBO J. 2025 Dec 5;45(2):564–91. doi: 10.1038/s44318-025-00647-2 (PMC12811338; doi:10.1038/s44318-025-00647-2)
Supplement: Supplementary file 8 — Source data Fig. 6 [file 44318_2025_647_MOESM8_ESM.zip › SD figure 6/6J.xlsx]

## Sheet: Sheet1
							mean	STDEV
con	100	100	100	100			100	0
	74.8837	66.0044	78.135	68.3502			71.8433	5.63101
	53.7209	47.9029	57.2347	45.7912			51.1624	5.25652
	32.5581	36.4238	41.1576	38.0471			37.0467	3.57935
LIV TMD	100	100	100	100			100	0
	87.2611	79.8742	91.7355	107.252			93.0025	11.1271
	58.535	58.7421	62.562	75.383			66.9759	9.88927
	46.7516	48.1761	46.5289	50.6639			50.4146	4.39818
