# Supplementary material for: O-mannosylation of misfolded ER proteins promotes ERAD
Source: EMBO J. 2025 Dec 5;45(2):564–91. doi: 10.1038/s44318-025-00647-2 (PMC12811338; doi:10.1038/s44318-025-00647-2)
Supplement: Supplementary file 8 — Source data Fig. 6 [file 44318_2025_647_MOESM8_ESM.zip › SD figure 6/6L.xlsx]

## Sheet: Sheet1
						mean	STDEV
con	100	100	100	100		100	0
	35.4286	44.1401	38.3258	55.2252		43.2799	8.74866
	13.2857	20.6369	15.8371	25.3153		18.7688	5.32309
	6.85714	8.34395	10.1357	16.6667		10.5009	4.32356
LIV TMD	100	100	100	100		100	0
	17.6755	41.3825	38.0567	43.5115		35.1565	11.8682
	8.84988	12.765	15.8704	20.1908		14.419	4.8018
	8.11138	12.212	8.62348	12.8626		10.4524	2.43108
